# Supplementary material for: Population structure of the NPGS Senegalese sorghum collection and its evaluation to identify new disease resistant genes
Source: PLoS One. 2018 Feb 14;13(2):e0191877. doi: 10.1371/journal.pone.0191877 (PMC5812598; doi:10.1371/journal.pone.0191877)
Supplement: S1 File — (XLSX) [file pone.0191877.s001.xlsx]

## Sheet: List of Senegal Accessions
S1 Table 1. List of NPGS Senegal accessions
PI	TOPNAME	ORIGIN	COLLECTIONSITE	RACE	WORKGROUP
PI_514313	Nieniko	Senegal	Longue - Nodi village	Guinea (SORGHUM.ISABELA.1993)	Guineense (SORGHUM.ISABELA.1993)
PI_514393	Amadi Bamba	Senegal	Diare Nbolo village	Guinea (SORGHUM.ISABELA.1993)	Guineense (SORGHUM.ISABELA.1993)
PI_514314	Nieniko	Senegal	Oura - Amat village	Guinea (SORGHUM.ISABELA.1993)	Guineense (SORGHUM.ISABELA.1993)
PI_514362	Bassi	Senegal	Patakour village	Guinea (SORGHUM.ISABELA.1993)	Guineense (SORGHUM.ISABELA.1993)
PI_514410	Nienikel	Senegal	Youpe-Amadi village	Guinea (SORGHUM.ISABELA.1993)	Guineense (SORGHUM.ISABELA.1993)
PI_514320	Nieniko	Senegal	Anndiare village	Guinea (SORGHUM.ISABELA.1993)	Guineense (SORGHUM.ISABELA.1993)
PI_514403	Nieniko	Senegal	Golmi village	Guinea (SORGHUM.ISABELA.1993)	Guineense (SORGHUM.ISABELA.1993)
PI_514326	Nieniko	Senegal	Ogo village	Guinea (SORGHUM.ISABELA.1993)	Guineense (SORGHUM.ISABELA.1993)
PI_514315	Nieniko	Senegal	Ganguel - Maka village	Guinea (SORGHUM.ISABELA.1993)	Guineense (SORGHUM.ISABELA.1993)
PI_514321	Nieniko	Senegal	Kanel village	Guinea (SORGHUM.ISABELA.1993)	Guineense (SORGHUM.ISABELA.1993)
PI_514319	Nieniko	Senegal	Orkadiere village	Guinea (SORGHUM.ISABELA.1993)	Guineense (SORGHUM.ISABELA.1993)
PI_514301	Bassi	Senegal	Ouro - Seano village	Guinea (SORGHUM.ISABELA.1993)	Guineense (SORGHUM.ISABELA.1993)
PI_514391	Nieniko	Senegal	Tiorouk village	Guinea (SORGHUM.ISABELA.1993)	Guineense (SORGHUM.ISABELA.1993)
PI_514360	Bassi	Senegal	Tiel village	Guinea (SORGHUM.ISABELA.1993)	Guineense (SORGHUM.ISABELA.1993)
PI_514299	Nieniko	Senegal	Ouro - Mamound village	Guinea (SORGHUM.ISABELA.1993)	Guineense (SORGHUM.ISABELA.1993)
PI_514401	Nieniko Harri	Senegal	Oulodou village	Guinea (SORGHUM.ISABELA.1993)	Guineense (SORGHUM.ISABELA.1993)
PI_514317	Nieniko Harri	Senegal	Diamoungel village	Guinea (SORGHUM.ISABELA.1993)	Guineense (SORGHUM.ISABELA.1993)
PI_514411	Nieniko	Senegal	Youpe-Amadi village	Guinea (SORGHUM.ISABELA.1993)	Guineense (SORGHUM.ISABELA.1993)
PI_514400	Nieniko Harri	Senegal	Toulekedi village	Guinea (SORGHUM.ISABELA.1993)	Conspicuum (SORGHUM.ISABELA.1993)
PI_514399	Nieniko	Senegal	Sintiou Bokar village	Guinea (SORGHUM.ISABELA.1993)	Guineense (SORGHUM.ISABELA.1993)
PI_514316	Nieniko Sambo Marr	Senegal	Diamoungel village	Guinea (SORGHUM.ISABELA.1993)	Guineense (SORGHUM.ISABELA.1993)
PI_514311	Nieniko	Senegal	Ndia village	Guinea (SORGHUM.ISABELA.1993)	Conspicuum (SORGHUM.ISABELA.1993)
PI_514289	Nieniko	Senegal	Matam village	Guinea-caudatum (SORGHUM.ST.CROIX.90)
PI_514302	Nieniko	Senegal	Paraoual village	Guinea (SORGHUM.ISABELA.1993)	Guineense (SORGHUM.ISABELA.1993)
PI_514294	Nieniko	Senegal	Fete - Fourou village	Guinea (SORGHUM.ISABELA.1993)	Guineense (SORGHUM.ISABELA.1993)
PI_514290	Bassi	Senegal	Patouki village	Guinea (SORGHUM.ST.CROIX.91-1)
PI_514295	Nieniko	Senegal	Fete - Bowe village	Guinea (SORGHUM.ISABELA.1993)	Guineense (SORGHUM.ISABELA.1993)
PI_514303	Nieniko	Senegal	Nhar village	Guinea (SORGHUM.ISABELA.1993)	Guineense (SORGHUM.ISABELA.1993)
PI_514296	Nieniko	Senegal	Mboune village	Guinea (SORGHUM.ISABELA.1993)	Guineense (SORGHUM.ISABELA.1993)
PI_514364	Bassi	Senegal	Loumbi village	Guinea (SORGHUM.ISABELA.1993)	Guineense (SORGHUM.ISABELA.1993)
PI_514298	Nieniko	Senegal	Tekodie village	Guinea (SORGHUM.ISABELA.1993)	Guineense (SORGHUM.ISABELA.1993)
PI_514300	Nieniko	Senegal	Kouruo - Karane village	Guinea (SORGHUM.ISABELA.1993)	Guineense (SORGHUM.ISABELA.1993)
PI_514307	Nieniko	Senegal	Babinguel village	Guinea (SORGHUM.ISABELA.1993)	Guineense (SORGHUM.ISABELA.1993)
PI_514292	Saban	Senegal	Namari village
PI_514305	Nieniko	Senegal	Dinndedie village	Guinea (SORGHUM.ISABELA.1993)	Guineense (SORGHUM.ISABELA.1993)
PI_514426	Sambadyabo	Senegal	Tonkouto village	Guinea (SORGHUM.ISABELA.1993)	Guineense (SORGHUM.ISABELA.1993)
PI_514297	Nieniko	Senegal	Sivi - Abe village	Guinea (SORGHUM.ISABELA.1993)	Guineense (SORGHUM.ISABELA.1993)
PI_514396	Nieniko	Senegal	Ouro Binta village	Guinea (SORGHUM.ISABELA.1993)	Guineense (SORGHUM.ISABELA.1993)
PI_514332	Bassi	Senegal	Boulal village	Guinea (SORGHUM.ISABELA.1993)	Guineense (SORGHUM.ISABELA.1993)
PI_514425	Sambadyabo	Senegal	Dalafi village	Guinea (SORGHUM.ISABELA.1993)	Guineense (SORGHUM.ISABELA.1993)
PI_514306	Nieniko	Senegal	Pantagniede village	Guinea (SORGHUM.ISABELA.1993)	Guineense (SORGHUM.ISABELA.1993)
PI_514304	Nieniko	Senegal	Toubere - Bafal village	Guinea (SORGHUM.ISABELA.1993)	Guineense (SORGHUM.ISABELA.1993)
PI_514309	Nieniko	Senegal	Madje village	Guinea (SORGHUM.ST.CROIX.90)
PI_514322	Nieniko	Senegal	Kanel village	Guinea (SORGHUM.ISABELA.1993)	Margaritiferum (SORGHUM.ISABELA.1993)
PI_514282	Nieniko	Senegal	Gas Tiakatal village	Guinea (SORGHUM.ST.CROIX.90)
PI_514284	Nieniko	Senegal	Lagbar village	Guinea (SORGHUM.ISABELA.1993)	Conspicuum (SORGHUM.ISABELA.1993)
PI_514323	Same	Senegal	Kanel village	Guinea (SORGHUM.ISABELA.1993)	Margaritiferum (SORGHUM.ISABELA.1993)
PI_514392	Nieniko Sobak	Senegal	Mabailadji village	Guinea (SORGHUM.ISABELA.1993)	Guineense (SORGHUM.ISABELA.1993)
PI_514318	Nieniko	Senegal	Orkadiere village	Guinea (SORGHUM.ISABELA.1993)	Guineense (SORGHUM.ISABELA.1993)
PI_514397	Bayeri	Senegal	Ouro Binta village	Guinea (SORGHUM.ST.CROIX.90)
PI_514432	Nienikel	Senegal	Goundinseyni village	Guinea (SORGHUM.ST.CROIX.91-1)
PI_514474	Nio	Senegal	Fadecounda village	Guinea (SORGHUM.ST.CROIX.90)
PI_514430	Bayeri	Senegal	Gouta village	Guinea (SORGHUM.ST.CROIX.90)
PI_514449	Kinto	Senegal	Dienoundiala village	Guinea (SORGHUM.ST.CROIX.90);Guinea (SORGHUM.ST.CROIX.92-1)
PI_514453	Bayeri	Senegal	Baily village	Guinea (SORGHUM.ST.CROIX.90)
PI_514325	Nieniko	Senegal	Ogo village
PI_514343	Bassi Kinte	Senegal	Saboya village	Guinea (SORGHUM.ISABELA.1993)	Margaritiferum (SORGHUM.ISABELA.1993)
PI_514379	Bassi Nebamaro	Senegal	Maka village	Guinea (SORGHUM.ST.CROIX.90)
PI_514468	Kinto	Senegal	Bembou village	Guinea-bicolor (SORGHUM.ST.CROIX.90)
PI_514466	Kinto	Senegal	Kondokhou village	Guinea (SORGHUM.ST.CROIX.90)
PI_514308	Nieniko	Senegal	Madje village	Guinea (SORGHUM.ST.CROIX.90)
PI_514465	Kinto	Senegal	Kassangueri village	Guinea (SORGHUM.ST.CROIX.90)
PI_514437	Bassi	Senegal	Vigue village	Guinea (SORGHUM.ST.CROIX.92-1)
PI_514293	Nieniko	Senegal	Namari village	Guinea-bicolor (SORGHUM.ST.CROIX.91-1)
PI_514394	Bassi	Senegal	Kolomba village	Guinea (SORGHUM.ST.CROIX.90);Guinea (SORGHUM.ST.CROIX.92-1)
PI_514462	Kinto	Senegal	Tourakoto village
PI_514451	Sambadyabo	Senegal	Gamon village	Guinea (SORGHUM.ST.CROIX.91-1)
PI_514376	Bayeri	Senegal	Koussalane village	Guinea (SORGHUM.ISABELA.1993)	Guineense (SORGHUM.ISABELA.1993)
PI_514471	Kinto	Senegal	Satadougou Bafe village	Guinea (SORGHUM.ST.CROIX.90)
PI_514341	Bassi Yathiar	Senegal	Saboya village	Guinea (SORGHUM.ISABELA.1993)	Margaritiferum (SORGHUM.ISABELA.1993)
PI_514463	Makabe	Senegal	Tourakoto village
PI_514434	Bayeri	Senegal	Bala Foulbe village	Guinea (SORGHUM.ST.CROIX.91-1)
PI_514424	Bayeri	Senegal	Dalafi village	Guinea (SORGHUM.ST.CROIX.90)
PI_514361	Bassi	Senegal	Velingara village	Guinea (SORGHUM.ST.CROIX.90)
PI_514460	Kinto	Senegal	Kossanto village	Guinea (SORGHUM.ST.CROIX.90)
PI_514461	Makabe	Senegal	Kossanto village
PI_514342	Bassi Tin	Senegal	Saboya village	Guinea (SORGHUM.ISABELA.1993)	Margaritiferum (SORGHUM.ISABELA.1993)
PI_514412	Nieniko Yabiti	Senegal	Koussane village	Guinea (SORGHUM.ST.CROIX.90)
PI_514446	Nienikel	Senegal	Bira village
PI_514310	Nieniko	Senegal	Vindediabi village	Guinea (SORGHUM.ST.CROIX.90)
PI_514456	IS 20043	Senegal	Bransan village	Guinea (SORGHUM.ISABELA.1993)	Guineense (SORGHUM.ISABELA.1993)
PI_514478	Nio	Senegal	Tomborokoto village
PI_514457	Kinto	Senegal	Bransan village	Guinea (SORGHUM.ISABELA.1993)	Roxburghii (SORGHUM.ISABELA.1993)
PI_514475	Nio	Senegal	Badon village	Guinea (SORGHUM.ST.CROIX.90)
PI_514473	Kinto	Senegal	Fadecounda village
PI_514440	Amadi Bamba	Senegal	Danbakoli village
PI_514452	Nieniko	Senegal	Baily village	Guinea (SORGHUM.ST.CROIX.90)
PI_514431	Nieniko	Senegal	Goundinseyni village	Guinea-caudatum (SORGHUM.ST.CROIX.91-1)
PI_514435	Nieniko	Senegal	Lountchi village	Guinea-bicolor (SORGHUM.ST.CROIX.91-1)
PI_514448	Nieniko	Senegal	Dialakoto village	Guinea (SORGHUM.ISABELA.1993)	Guineense (SORGHUM.ISABELA.1993)
PI_514395	Bassi	Senegal	Kolomba village	Guinea (SORGHUM.ISABELA.1993)	Guineense (SORGHUM.ISABELA.1993)
PI_514417	Nienikel	Senegal	Goulounga village	Guinea (SORGHUM.ISABELA.1993)	Guineense (SORGHUM.ISABELA.1993)
PI_514429	Nieniko	Senegal	Gouta village	Guinea (SORGHUM.ISABELA.1993)	Guineense (SORGHUM.ISABELA.1993)
PI_514436	Nienikel	Senegal	Lountchi village	Guinea (SORGHUM.ISABELA.1993)	Guineense (SORGHUM.ISABELA.1993)
PI_514439	Nienikel	Senegal	Soudouta village	Guinea (SORGHUM.ISABELA.1993)	Guineense (SORGHUM.ISABELA.1993)
PI_514454	Amadi Bamba	Senegal	Kayan village	Guinea (SORGHUM.ST.CROIX.91-1)
PI_514420	Dambayele	Senegal	Tomboura village	Guinea (SORGHUM.ISABELA.1993)	Guineense (SORGHUM.ISABELA.1993)
PI_514347	Bassi Wende	Senegal	Tiarene village	Guinea (SORGHUM.ISABELA.1993)	Guineense (SORGHUM.ISABELA.1993)
PI_514382	Nieniko	Senegal	Sintiou Maniki village	Guinea (SORGHUM.ISABELA.1993)	Guineense (SORGHUM.ISABELA.1993)
PI_514355	Bassi Tin	Senegal	Kahel village	Guinea (SORGHUM.ISABELA.1993)	Guineense (SORGHUM.ISABELA.1993)
PI_514366	Congossane	Senegal	Touba Loumbi village	Guinea (SORGHUM.ISABELA.1993)	Guineense (SORGHUM.ISABELA.1993)
PI_514353	Congossane	Senegal	Ngueye Diaraye village	Guinea (SORGHUM.ISABELA.1993)	Guineense (SORGHUM.ISABELA.1993)
PI_514378	Bassi Tourka	Senegal	Maka village	Guinea (SORGHUM.ISABELA.1993)	Guineense (SORGHUM.ISABELA.1993)
PI_514349	Bassi Wende	Senegal	Dagabiram village	Guinea (SORGHUM.ISABELA.1993)	Guineense (SORGHUM.ISABELA.1993)
PI_514368	Bassi	Senegal	Payor village	Guinea (SORGHUM.ISABELA.1993)	Guineense (SORGHUM.ISABELA.1993)
PI_514380	Nieniko	Senegal	Maka village	Guinea (SORGHUM.ISABELA.1993)	Guineense (SORGHUM.ISABELA.1993)
PI_514346	Bassi	Senegal	Keur Moussa Drame village	Guinea (SORGHUM.ISABELA.1993)	Guineense (SORGHUM.ISABELA.1993)
PI_514383	Sambatako	Senegal	Sintiou Maniki village	Guinea (SORGHUM.ISABELA.1993)	Guineense (SORGHUM.ISABELA.1993)
PI_514374	Congossane	Senegal	Mereto village	Guinea (SORGHUM.ISABELA.1993)	Guineense (SORGHUM.ISABELA.1993)
PI_514354	Bassi Tchangal	Senegal	Kahel village	Guinea (SORGHUM.ISABELA.1993)	Guineense (SORGHUM.ISABELA.1993)
PI_514387	Bassi Nebamaro	Senegal	Sara Koli village	Guinea (SORGHUM.ISABELA.1993)	Guineense (SORGHUM.ISABELA.1993)
PI_514352	Congossane	Senegal	Pate Tiangaye village	Guinea (SORGHUM.ISABELA.1993)	Guineense (SORGHUM.ISABELA.1993)
PI_514351	Bassi Wende	Senegal	Dioukoul village	Guinea (SORGHUM.ISABELA.1993)	Guineense (SORGHUM.ISABELA.1993)
PI_514372	Nieniko	Senegal	Koutia Gaedi	Guinea (SORGHUM.ISABELA.1993)	Guineense (SORGHUM.ISABELA.1993)
PI_514363	Bassi	Senegal	Patakour village	Guinea (SORGHUM.ISABELA.1993)	Guineense (SORGHUM.ISABELA.1993)
PI_514337	Bassi Tourka	Senegal	Karang village	Guinea (SORGHUM.ISABELA.1993)	Guineense (SORGHUM.ISABELA.1993)
PI_514381	Congossane	Senegal	Sintiou Maniki village	Guinea (SORGHUM.ISABELA.1993)	Guineense (SORGHUM.ISABELA.1993)
PI_514338	Bassi Tourka	Senegal	Ndiaye Kounda village	Guinea (SORGHUM.ISABELA.1993)	Guineense (SORGHUM.ISABELA.1993)
PI_514356	Bassi Kinte	Senegal	Diam Diam village	Guinea (SORGHUM.ISABELA.1993)	Guineense (SORGHUM.ISABELA.1993)
PI_514375	Bassi	Senegal	Koussalane village	Guinea (SORGHUM.ST.CROIX.90)
PI_514344	Bassi Gaoya	Senegal	Keur Moussa Drame village	Guinea (SORGHUM.ISABELA.1993)	Guineense (SORGHUM.ISABELA.1993)
PI_514348	Bassi Wende	Senegal	Segre village	Guinea (SORGHUM.ISABELA.1993)	Guineense (SORGHUM.ISABELA.1993)
PI_514345	Bassi Kaba	Senegal	Keur Moussa Drame village	Guinea (SORGHUM.ISABELA.1993)	Guineense (SORGHUM.ISABELA.1993)
PI_514336	Bassi	Senegal	Karang village.	Guinea (SORGHUM.ISABELA.1993)	Guineense (SORGHUM.ISABELA.1993)
PI_514444	Bodya	Senegal	Niaoule village	Guinea-bicolor (SORGHUM.ST.CROIX.91-1)
PI_514388	Nieniko	Senegal	Noumayel village	Guinea (SORGHUM.ISABELA.1993)	Guineense (SORGHUM.ISABELA.1993)
PI_514414	Nienikel	Senegal	Koussane village	Guinea (SORGHUM.ISABELA.1993)	Guineense (SORGHUM.ISABELA.1993)
PI_514472	Nio	Senegal	Satadougou Bafe village
PI_514350	Bassi Wende	Senegal	Nganda village	Guinea (SORGHUM.ISABELA.1993)	Guineense (SORGHUM.ISABELA.1993)
PI_514469	Nio	Senegal	Nafadzi village
PI_514371	Bassi	Senegal	Lofe village	Guinea (SORGHUM.ISABELA.1993)	Guineense (SORGHUM.ISABELA.1993)
PI_514335	Bassi	Senegal	Touba - Kouta village	Guinea (SORGHUM.ISABELA.1993)	Guineense (SORGHUM.ISABELA.1993)
PI_514409	Bassi	Senegal	Naye village	Guinea (SORGHUM.ISABELA.1993)	Guineense (SORGHUM.ISABELA.1993)
PI_514390	Nieniko	Senegal	Sarediemi village	Guinea (SORGHUM.ISABELA.1993)	Mixed (SORGHUM.ISABELA.1993)
PI_514423	Nienikel	Senegal	Dinndoudi village	Guinea (SORGHUM.ISABELA.1993)	Margaritiferum (SORGHUM.ISABELA.1993)
PI_514428	Nieniko	Senegal	Bokolako village	Guinea (SORGHUM.ISABELA.1993)	Guineense (SORGHUM.ISABELA.1993)
PI_514312	Nieniko	Senegal	Doude - Bague village	Guinea (SORGHUM.ISABELA.1993)	Guineense (SORGHUM.ISABELA.1993)
PI_514418	Nieniko	Senegal	Tomboura village	Guinea (SORGHUM.ISABELA.1993)	Guineense (SORGHUM.ISABELA.1993)
PI_514291	Nieniko	Senegal	Belel village	Guinea-caudatum (SORGHUM.ST.CROIX.91-1)
PI_514438	Nienikel	Senegal	Dianke Makam village	Guinea (SORGHUM.ST.CROIX.91-1)
PI_514333	Bassi	Senegal	Ndiamane village	Guinea (SORGHUM.ISABELA.1993)	Conspicuum (SORGHUM.ISABELA.1993)
PI_514405	Guadiaba	Senegal	Golmi village	Durra (SORGHUM.ISABELA.1993)	Cernuum (SORGHUM.ISABELA.1993)
PI_514404	Nagbani	Senegal	Golmi village	Durra (SORGHUM.ISABELA.1993)	Durra (SORGHUM.ISABELA.1993)
PI_514367	Fela	Senegal	Touba Loumbi village	Durra (SORGHUM.ISABELA.1993)	Cernuum (SORGHUM.ISABELA.1993)
PI_514467	Nio	Senegal	Bembou village
PI_514373	Bassi	Senegal	Malem Niani village	Kafir-caudatum (SORGHUM.ST.CROIX.90)
PI_514280	Fela	Senegal	Bokimedo village
PI_514283	Fela	Senegal	Lagbar village	Durra (SORGHUM.ST.CROIX.90)
PI_514324	Fela	Senegal	Kanel village	Guinea (SORGHUM.ISABELA.1993)	Margaritiferum (SORGHUM.ISABELA.1993)
PI_514287	Fela	Senegal	Gueye Kadar village	Durra (SORGHUM.ST.CROIX.90)
PI_514288	Fela	Senegal	Meri village	Durra (SORGHUM.ISABELA.1993)	Nandyal (SORGHUM.ISABELA.1993)
PI_514279	Fela	Senegal	Mbilior village	Durra-bicolor (SORGHUM.ISABELA.1993)	Durra-bicolor (SORGHUM.ISABELA.1993)
PI_514458	Gadyabo	Senegal	Bransan village
PI_514459	Makanio Sune	Senegal	Bransan village
PI_514419	Gadyabo	Senegal	Tomboura village	Caudatum (SORGHUM.ISABELA.1993)	Caudatum-guineense (SORGHUM.ISABELA.1993)
PI_514334	Bassi Bambara	Senegal	Touba - Kouta village	Durra-caudatum (SORGHUM.ST.CROIX.90)
PI_514464	Gadyabo	Senegal	Missira village
PI_514286	Fela	Senegal	Yare Lao village	Durra-bicolor (SORGHUM.ISABELA.1993)	Durra-dochna (SORGHUM.ISABELA.1993)

## Sheet: Phenotype
S1 Table 2. Phenotype characterization of NPGS Senegales germplasm collection
								Panicle						Seed
		Flowering			Height			Width			Length			Germination			Rating			Anthracnose
Population	PI	LSMeans	SE		LSMeans	SE		LSMeans	SE		LSMeans	SE		LSMeans	SE		LSMeans	SE		LSMeans	SE	Anthracnose
Pop1	PI_514284	64.3333	3.348		181.61	11.5334		4.25	0.9176		27.5813	3.487		0.7936	0.05876		3.9735	0.3282		2.8	0.83666	S
Pop1	PI_514289	53.1826	3.3498		188.42	12.4626		4.7499	1.5911		26.7562	6.0463		0.9344	0.06727		3.4792	0.3768		2	0	R
Pop1	PI_514290	55.5477	4.1137		208	15.3033		5.2499	1.5911		30.2562	6.0463		0.8615	0.07624		4.0736	0.4252		2	0	R
Pop1	PI_514292	51.4286	3.6729		198.35	13.6642		5.5	1.1232		28.5	4.2683		0.8251	0.06244		2.8714	0.348		2	0.632456	S
Pop1	PI_514294	50.5477	5.8083		192.25	21.6084		.	.		.	.		.	.		.	.		2.5	1	S
Pop1	PI_514295	54.5782	3.1		171.32	11.5334		5.5834	0.9176		29.7479	3.487		0.8968	0.05779		3.2303	0.3231		2	0	R
Pop1	PI_514296	55.0159	4.736		186	15.2556		4.7501	1.5911		22.7438	6.0463		0.9497	0.07924		3.1343	0.4411		2	0	R
Pop1	PI_514297	61.2977	4.1137		169.25	15.3033		4.7499	1.5911		30.2562	6.0463		.	.		.	.		2	0	R
Pop1	PI_514298	52.3492	3.3498		190.42	12.4626		3.75	1.1232		25.25	4.2683		0.9239	0.06622		3.0068	0.3698		2.33333	0.516398	S
Pop1	PI_514299	58.875	2.8994		200.13	10.7873		5.0834	0.9176		28.9146	3.487		0.9757	0.06622		3.3185	0.3699		2	0	R
Pop1	PI_514300	53.6286	3.6729		180.15	13.6642		6	1.1232		28.5	4.2683		0.8453	0.06727		2.985	0.3768		2.5	1.22474	S
Pop1	PI_514301	60.7977	4.1137		196.25	15.3033		5.2499	1.5911		33.2562	6.0463		0.8637	0.08779		3.544	0.4936		2	0	R
Pop1	PI_514302	55.0159	3.3498		211.92	12.4626		6.5	1.1232		31.5	4.2683		0.9402	0.07325		2.1663	0.4065		2	0	R
Pop1	PI_514303	54.0477	4.1137		202.75	15.3033		5.4999	1.1269		26.2562	4.2825		0.869	0.07624		3.3236	0.4252		2	0	R
Pop1	PI_514304	52.2977	4.1137		211.25	15.3033		6.9999	1.1269		29.0062	4.2825		0.869	0.07624		3.0736	0.4252		2.6	1.34164	S
Pop1	PI_514305	59.4523	5.8083		173.25	21.6084		4.7501	1.5911		21.7438	6.0463		.	.		.	.		2.5	0.57735	S
Pop1	PI_514306	53.3174	3.3498		169.58	12.4626		5.0834	0.9176		25.9146	3.487		0.9059	0.06729		4.1548	0.3769		2	0	R
Pop1	PI_514307	71.3492	4.736		175.75	17.6202		4.75	1.1232		28	4.2683		0.8926	0.08777		3.2414	0.4935		2	0	R
Pop1	PI_514309	64.9523	8.2075		105.75	30.535		4.7501	1.5911		25.7438	6.0463		.	.		.	.		2	0	R
Pop1	PI_514311	58.5	4.1004		162	15.2556		4.5	1.1232		24.5	4.2683		0.9087	0.08769		3.4568	0.4931		2.4	0.894427	S
Pop1	PI_514313	77.0477	8.2075		149.25	30.535		.	.		.	.								2	0	R
Pop1	PI_514314	60.9523	5.8083		115.75	21.6084		2.7501	1.5911		27.7438	6.0463		.	.		.	.		2	0	R
Pop1	PI_514315	59.1826	3.3498		166.42	12.4626		5.9166	0.9176		29.2854	3.487		0.8534	0.06244		3.8714	0.348		2.5	1.22474	S
Pop1	PI_514316	57.7905	3.6681		198.35	13.6471		6.5834	0.9176		26.9146	3.487		0.8979	0.08771		3.8048	0.4932		2.16667	0.408248	S
Pop1	PI_514317	65.75	4.1004		152.25	15.2556		4.7501	1.1269		24.2438	4.2825		0.6913	0.08776		3.9409	0.4935		2	0	R
Pop1	PI_514319	55.9905	3.6681		179.75	13.6471		5.5834	0.9176		32.2479	3.487		0.9269	0.06727		3.9443	0.3768		2.5	1.22474	S
Pop1	PI_514320	65.9523	8.2075		115.75	21.6084		4.7501	1.5911		19.7438	6.0463		.	.		.	.		2	0	R
Pop1	PI_514321	58.2095	3.6681		158.58	12.4626		4.75	0.9176		26.0854	3.487		0.862	0.06622		3.0337	0.3698		2	0	R
Pop1	PI_514322	60.6189	4.7463		154.12	15.2675		3.2501	1.1269		25.2438	4.2825		0.9585	0.09298		3.9264	0.5274		2.16667	0.408248	S
Pop1	PI_514323	77.1497	3.1		145.46	11.5334		4.75	1.1232		12.75	4.2683		0.5564	0.08777		3.973	0.4935		3.5	1.22474	S
Pop1	PI_514326	56.0477	5.8083		184.25	21.6084		5.7499	1.5911		33.2562	6.0463		.	.		.	.		2	0	R
Pop1	PI_514332	53.2925	3.1		198.61	11.5334		5	0.7942		27.875	3.0182		0.7716	0.07607		3.7984	0.4312		2	0	R
Pop1	PI_514360	53.0159	4.736		167.5	15.2556		2.75	1.1232		27.5	4.2683		.	.		.	.		2	0	R
Pop1	PI_514362	62.125	2.8994		175.32	11.5334		4.25	0.7942		24.55	3.0182		0.8023	0.0578		4.1848	0.3232		2	0	R
Pop1	PI_514364	57.3492	4.736		113.08	17.6202		4.5	1.1232		27.75	4.2683		0.8223	0.08771		3.5957	0.4932		2	0	R
Pop1	PI_514391	64.136	3.1		186.32	11.5334		3.9167	0.9176		25.2479	3.487		0.9304	0.08017		2.0321	0.453		2.16667	0.408248	S
Pop1	PI_514393	56.5159	3.3498		190.25	12.4626		4.75	0.9176		31.7521	3.487		0.7306	0.08016		4.1649	0.4529		2.5	1.22474	S
Pop1	PI_514396	57.1826	3.3498		179.58	12.4626		5.35	0.9176		26.9187	3.487		0.8534	0.06244		2.7047	0.348		2.16667	0.408248	S
Pop1	PI_514399	51.5477	5.8083		209.25	21.6084		4.5	1.1232		31	4.2683		0.9503	0.08769		2.6348	0.4931		2	0	R
Pop1	PI_514400	57.8174	3.3498		196.42	12.4626		4.25	0.9176		27.7479	3.487		0.8805	0.06394		3.0173	0.3562		2.2	0.447214	S
Pop1	PI_514401	69.75	4.1004		186.05	13.6471		6.5	1.1232		25.5	4.2683		0.92	0.07324		3.1329	0.4065		2	0	R
Pop1	PI_514403	59.3174	3.3498		182.42	12.4626		5.9167	0.9176		31.5813	3.487		0.9588	0.0607		3.0614	0.3372		2.5	1.22474	S
Pop1	PI_514410	62.9523	5.8083		205.75	21.6084		4.2501	1.1269		33.2438	4.2825		.	.		.	.		2	0	R
Pop1	PI_514411	56.9523	8.2075		200.75	30.535		4.7501	1.5911		28.7438	6.0463		.	.		.	.		2	0	R
Pop1	PI_514425	56.4841	3.3498		192.58	12.4626		7.25	0.9176		28.9146	3.487		0.9021	0.06726		3.346	0.3767		2	0	R
Pop1	PI_514426	64.0286	3.6729		210.15	13.6642		5.4999	1.1269		27.2562	4.2825		0.9593	0.08778		3.4251	0.4936		2	0	R
Pop.2	PI_514293	53.6826	3.3498		155.25	12.4626		4.5	1.1232		22	4.2683		0.8592	0.08772		2.6184	0.4932		3.16667	0.983192	S
Pop.2	PI_514308	64.5	4.1004		153.5	15.2556		5	1.1232		30.5	4.2683		0.6958	0.07923		2.8684	0.4411		2.4	0.894427	S
Pop.2	PI_514325	59.8286	3.6729		177.42	12.4626		3.75	0.9176		25.2521	3.487		0.8892	0.07929		2.5976	0.4415		2	0	R
Pop.2	PI_514341	60.8286	3.6729		212.95	13.6642		5.4166	0.9176		35.4187	3.487		0.8256	0.0662		3.546	0.3698		3.2	1.30384	S
Pop.2	PI_514342	53.0159	3.3498		185.08	12.4626		5.0833	0.9176		25.1854	3.487		0.8618	0.06388		2.7118	0.3565		2.16667	0.408248	S
Pop.2	PI_514343	57.6286	3.6729		191.15	13.6642		4.25	0.9176		26.2521	3.487		0.8131	0.06732		3.0507	0.3771		3	1.54919	S
Pop.2	PI_514361	72.0477	4.1137		168.5	15.3033		3.7499	1.1269		23.5062	4.2825		.	.		.	.		2	0	R
Pop.2	PI_514376	52.7977	4.1137		190	15.3033		3.6499	1.1269		29.7562	4.2825		0.719	0.07624		4.0736	0.4252		2	0	R
Pop.2	PI_514379	56.3905	3.6681		168.75	13.6471		3.9167	0.9176		25.7479	3.487		0.9017	0.06622		2.829	0.3699		3	1.26491	S
Pop.2	PI_514394	64.0477	4.7463		129.5	15.3033		2.2499	1.5911		17.7562	6.0463		.	.		.	.		3.2	1.64317	S
Pop.2	PI_514412	60.25	4.1004		156.75	15.2556		6	1.1232		26	4.2683		0.8875	0.07923		3.1527	0.4411		2.5	0.57735	S
Pop.2	PI_514424	48.7977	4.1137		180	15.3033		3.2499	1.1269		23.2562	4.2825		.	.		.	.		2	0	R
Pop.2	PI_514430	57.7075	3.1		143.88	10.7873		4.9167	0.9176		22.9813	3.487		0.8972	0.08783		2.59	0.4939		3.14286	1.34519	S
Pop.2	PI_514432	58.0159	3.3498		186.75	12.4626		4.5833	0.9176		31.7521	3.487		0.8456	0.08016		3.4503	0.4529		2.66667	1.21106	S
Pop.2	PI_514434	76.5782	3.1		125.46	11.5334		2.7501	1.1269		19.2438	4.2825		0.6906	0.08783		2.59	0.4939		2	0	R
Pop.2	PI_514437	52.8492	3.3498		133.92	12.4626		3.0833	0.9176		21.7521	3.487		0.8344	0.08061		3.5203	0.4571		2	0	R
Pop.2	PI_514446	58.8095	3.6681		163.75	12.4626		5.5833	0.9176		30.9187	3.487		0.7584	0.06244		3.3714	0.348		2	0	R
Pop.2	PI_514449	52.6826	4.736		150.75	17.6202		5	1.1232		31	4.2683		.	.		.	.		2	0	R
Pop.2	PI_514451	53.7211	3.1		168.75	11.5334		6	0.7942		29.125	3.0182		0.7385	0.06273		2.7077	0.3528		2	0	R
Pop.2	PI_514453	57.6826	4.736		200.75	17.6202		6	1.1232		34	4.2683		0.9248	0.08769		2.2476	0.4931		2	0	R
Pop.2	PI_514460	62.3492	3.3498		179.75	12.4626		3.75	0.9176		18.4187	3.487		0.9086	0.06622		3.2248	0.3698		2.2	0.447214	S
Pop.2	PI_514461	59.3811	4.7463		215.5	15.3033		7.3999	1.1269		37.7562	4.2825		0.8615	0.07624		3.3236	0.4252		3.2	1.64317	S
Pop.2	PI_514462	59.3492	3.3498		156.92	12.4626		4.5833	0.9176		26.4187	3.487		0.8152	0.06622		3.2998	0.3698		2.25	0.5	S
Pop.2	PI_514463	59.864	3.1		177.04	11.5334		4.25	0.9176		33.5813	3.487		0.8903	0.06727		2.545	0.3768		2.28571	0.48795	S
Pop.2	PI_514465	65.8286	3.6729		197.15	13.6642		5.25	0.9176		32.2521	3.487		.	.		.	.		2	0	R
Pop.2	PI_514466	62.5	4.1004		149.75	15.2556		3.5	1.1232		27.5	4.2683		0.8996	0.07324		2.3211	0.4065		2	0	R
Pop.2	PI_514468	62.625	2.8994		175.13	10.7873		4.125	0.7942		32.25	3.0182		0.8522	0.06056		2.794	0.3396		2	0	R
Pop.2	PI_514471	60.9523	4.7463		150.75	17.6569		4.2501	1.1269		27.2438	4.2825		0.8638	0.08783		2.59	0.4939		2.2	0.447214	S
Pop.2	PI_514474	61.75	2.8994		123.89	11.5334		4.4167	0.9176		22.0813	3.487		0.8437	0.06829		2.8755	0.3826		2	0	R
Pop.3	PI_514335	62.5477	5.8083		245.75	21.6084		6.2499	1.5911		36.2562	6.0463		.	.		.	.		2	0	R
Pop.3	PI_514336	60.5159	3.3498		227.42	12.4626		7.0833	0.9176		33.0854	3.487		.	.		.	.		2	0	R
Pop.3	PI_514337	65	2.8994		205	10.7873		6	0.7942		28	3.0182		0.8742	0.06235		3.2424	0.3504		2.28571	0.755929	S
Pop.3	PI_514338	60.5239	4.1038		204.35	13.6642		7.75	0.9176		38.7521	3.487		0.8952	0.08014		2.5836	0.4528		2.83333	1.32916	S
Pop.3	PI_514344	60.0095	3.6681		203.25	13.6471		5.9	1.1232		30.65	4.2683		0.793	0.08772		3.2062	0.4933		2.33333	0.816497	S
Pop.3	PI_514345	60.1826	3.3498		205.25	12.4626		5.75	0.9176		30.5854	3.487		0.7051	0.08016		3.6649	0.4529		2.83333	1.32916	S
Pop.3	PI_514346	59.4286	3.6729		231.95	13.6642		5.5833	0.9176		40.7521	3.487		0.8292	0.06732		3.3726	0.3771		2.16667	0.408248	S
Pop.3	PI_514347	57.7144	4.7463		197.25	17.6569		6.4999	1.1269		33.2562	4.2825		.	.		.	.		2	0	R
Pop.3	PI_514348	59.375	2.8994		207.38	10.7873		6	0.7942		31.375	3.0182		0.9137	0.05218		3.2049	0.2894		2	0	R
Pop.3	PI_514349	63.7211	3.1		212.75	11.5334		5.25	0.7942		36	3.0182		0.9242	0.05779		2.7293	0.3231		2	0	R
Pop.3	PI_514350	67.0477	4.1137		197.25	15.3033		5.2499	1.1269		31.4562	4.2825		0.8738	0.08779		2.544	0.4936		2.2	0.447214	S
Pop.3	PI_514351	59.2977	4.1137		170.25	15.3033		4.9999	1.1269		27.5062	4.2825		0.7682	0.1073		3.9905	0.5987		2.6	1.34164	S
Pop.3	PI_514352	60.6286	3.6729		199.55	13.6642		4.9166	0.9176		34.7521	3.487		0.8292	0.06729		3.1406	0.3769		2.16667	0.408248	S
Pop.3	PI_514353	62.75	4.1004		215.05	13.6471		8	1.1232		39	4.2683		0.9156	0.07924		3.3843	0.4411		2	0	R
Pop.3	PI_514354	61.5905	3.6681		188.95	13.6471		5.5834	0.9176		34.5813	3.487		0.9666	0.06394		2.7057	0.3562		2	0	R
Pop.3	PI_514355	58.3492	4.736		206.42	17.6202		5.5	1.1232		30	4.2683		0.7663	0.08671		3.8542	0.4861		2.4	0.547723	S
Pop.3	PI_514356	62.0477	5.8083		180.25	21.6084		5.2499	1.5911		25.2562	6.0463		.	.		.	.		2	0	R
Pop.3	PI_514363	60.7211	3.1		203.5	10.7873		5.125	0.7942		31.625	3.0182		0.9093	0.06064		3.1843	0.3404		2.5	1.22474	S
Pop.3	PI_514366	55.8286	3.6729		203.95	13.6642		4.9999	1.1269		37.0062	4.2825		0.8615	0.07624		2.8236	0.4252		2	0	R
Pop.3	PI_514368	58.2925	3.1		216.61	11.5334		6.75	0.7942		30.5	3.0182		0.8975	0.05706		3.1169	0.3191		3.14286	1.46385	S
Pop.3	PI_514371	54.3492	3.3498		206.42	12.4626		5.4166	0.9176		29.9187	3.487		0.8416	0.06622		2.8961	0.3698		2.2	0.447214	S
Pop.3	PI_514372	55.6826	3.3498		222.42	12.4626		5.4166	0.9176		30.9187	3.487		0.8414	0.06073		3.546	0.3374		2	0	R
Pop.3	PI_514374	60.0159	3.3498		231.75	12.4626		7.0833	0.9176		44.0854	3.487		0.8938	0.0662		2.5777	0.3697		2	0	R
Pop.3	PI_514375	55.9523	5.8083		225.75	21.6084		5.7501	1.5911		39.7438	6.0463		0.9422	0.1007		3.8858	0.5577		2	0	R
Pop.3	PI_514378	56.5	4.1004		207.25	15.2556		5.5	1.1232		33	4.2683		0.9539	0.07924		3.0281	0.4411		2	0	R
Pop.3	PI_514380	58.1826	3.3498		219.58	12.4626		5.4166	0.9176		33.4187	3.487		0.9011	0.06073		2.5963	0.3374		2.16667	0.408248	S
Pop.3	PI_514381	59.7977	4.1137		231.75	15.3033		6.7499	1.1269		35.7562	4.2825		0.939	0.07624		2.3236	0.4252		2	0	R
Pop.3	PI_514382	57.1508	3.3498		219.08	12.4626		4.9167	0.9176		20.2479	3.487		0.9109	0.0607		3.5759	0.3372		2.33333	0.816497	S
Pop.3	PI_514383	58.5477	5.8083		219.75	21.6084		4.7499	1.5911		27.2562	6.0463		0.8399	0.1073		2.1567	0.5987		2	0	R
Pop.3	PI_514387	61	2.8994		237.63	10.7873		5.375	0.7942		23.875	3.0182		0.8776	0.05218		3.0151	0.2894		2	0	R
Pop.3	PI_514388	59.6826	3.3498		203.75	12.4626		5.25	0.9176		32.0854	3.487		0.7831	0.06732		2.8726	0.3771		1.83333	0.408248	R
Pop.3	PI_514390	60.8492	3.3498		205.75	12.4626		6.75	0.9176		32.9187	3.487		0.8661	0.06729		3.2479	0.3769		2.33333	0.516398	S
Pop.3	PI_514395	58.8492	3.3498		208.25	12.4626		5.4166	0.9176		33.0854	3.487		0.9034	0.06396		2.8254	0.3562		2.5	1.22474	S
Pop.3	PI_514409	58.8492	3.3498		217.75	12.4626		5.5833	0.9176		29.2521	3.487		0.8862	0.06397		3.2765	0.3563		2.16667	0.408248	S
Pop.3	PI_514414	55.5477	5.8083		214.25	21.6084		5.7499	1.5911		35.2562	6.0463		.	.		.	.		2.5	1	S
Pop.3	PI_514417	62	5.7989		147	21.5746		2.7501	1.5911		25.7438	6.0463		.	.		.	.		2	0	R
Pop.3	PI_514420	55.4095	3.6681		205.25	12.4626		6.75	0.9176		34.7521	3.487		0.8597	0.06397		2.4365	0.3563		2.66667	1.21106	S
Pop.3	PI_514423	60.8492	3.3498		183.25	12.4626		5.0166	0.9176		29.9187	3.487		0.8368	0.06397		3.1736	0.3563		2.5	1.22474	S
Pop.3	PI_514428	61.5	3.348		215	12.4561		5.75	0.7942		31.25	3.0182		0.9332	0.07604		2.7168	0.431		2	0	R
Pop.3	PI_514429	64.8492	3.3498		207.45	13.6471		7.25	1.1232		33.5	4.2683		0.9148	0.07325		2.8545	0.4065		2	0	R
Pop.3	PI_514431	56.1826	3.3498		199.92	12.4626		6.0833	0.9176		29.7521	3.487		0.8777	0.07615		3.4788	0.4246		2	0	R
Pop.3	PI_514435	66.0159	3.3498		207.75	12.4626		6.25	0.9176		35.0854	3.487		0.9564	0.06729		3.6406	0.3769		2.5	1.22474	S
Pop.3	PI_514436	61	4.1004		216.25	15.2556		5	1.1232		31.5	4.2683		0.971	0.07615		2.8119	0.4246		2	0	R
Pop.3	PI_514439	55.75	4.1004		239.25	15.2556		7	1.1232		33	4.2683		0.9346	0.07324		3.7435	0.4065		2	0	R
Pop.3	PI_514440	57	4.1004		237.25	15.2556		4.7501	1.5911		32.7438	6.0463		0.8522	0.1073		3.9671	0.5988		2	0	R
Pop.3	PI_514444	55.6826	3.3498		207.08	12.4626		8.4166	0.9176		37.0854	3.487		0.7534	0.06244		3.5381	0.348		2	0	R
Pop.3	PI_514448	58.4841	3.3498		222.08	12.4626		6.0834	0.9176		35.7479	3.487		0.9732	0.06394		3.4813	0.3562		2	0	R
Pop.3	PI_514452	54.2977	4.1137		206.5	15.3033		6.75	0.9176		34.2521	3.487		0.844	0.07624		3.8236	0.4252		2	0	R
Pop.3	PI_514454	58.4286	3.6729		235.42	12.4626		4.9166	0.9176		32.7521	3.487		0.8005	0.08779		2.544	0.4936		2.33333	0.816497	S
Pop.3	PI_514456	61.1826	3.3498		211.55	13.6642		6.7499	1.1269		33.2562	4.2825		0.8929	0.07056		2.6823	0.3972		2.33333	0.516398	S
Pop.3	PI_514457	64.5477	4.1137		218.5	15.3033		4.7499	1.1269		31.0062	4.2825		0.844	0.07624		2.8236	0.4252		3	1.22474	S
Pop.3	PI_514469	64.7144	4.7463		217.59	17.6569		6.7499	1.5911		32.2562	6.0463		0.9032	0.1073		2.9905	0.5987		2.75	1.5	S
Pop.3	PI_514472	64.5159	3.3498		219.58	12.4626		5.5	1.1232		40.5	4.2683		0.9659	0.07923		2.1527	0.4411		2	0	R
Pop.3	PI_514473	59.4286	3.6729		241.58	12.4626		6.0833	0.9176		36.5854	3.487		0.9661	0.06397		2.3014	0.3563		2.16667	0.408248	S
Pop.3	PI_514475	72.0159	3.3498		203.42	12.4626		7.75	0.9176		40.0854	3.487		.	.		.	.		3.16667	1.32916	S
Pop.3	PI_514478	68.9523	5.8083		220.75	21.6084		8.7501	1.5911		41.7438	6.0463		.	.		.	.		2	0	R
Pop.4	PI_514279	69.4286	3.6729		159.75	13.6642		4	1.1232		16	4.2683		0.8301	0.08013		3.4921	0.4527		2.66667	1.21106	S
Pop.4	PI_514280	65.3492	3.3498		143.25	12.4626		5.25	1.1232		15.5	4.2683		0.8761	0.08013		3.289	0.4527		2.16667	0.408248	S
Pop.4	PI_514283	61.3333	3.348		154.61	11.5334		5.25	0.9176		13.2479	3.487		0.4014	0.05876		4.3554	0.3282		3.6	1.34164	S
Pop.4	PI_514287	58.5477	5.8083		181.75	21.6084		.	.		.	.		.	.		.	.		2.33333	0.57735	S
Pop.4	PI_514288	70.5239	4.1038		165.55	13.6642		.	.		.	.		0.8274	0.1005		3.4067	0.5565		3.5	0.57735	S
Pop.4	PI_514324	65.5477	4.1137		193	15.3033		9.4999	1.1269		22.7562	4.2825		0.7076	0.08778		3.9251	0.4936		4	1.1547	S
Pop.4	PI_514334	57.0477	4.1137		154.25	15.3033		4.7499	1.5911		18.7562	6.0463		0.8999	0.1073		4.1567	0.5987		2.6	1.34164	S
Pop.4	PI_514367	65.1826	3.3498		185.25	12.4626		5.25	0.9176		19.2187	3.487		0.7548	0.06732		4.2653	0.3771		3	1.54919	S
Pop.4	PI_514373	63.6826	3.3498		164.42	12.4626		5.75	0.9176		26.2521	3.487		0.7536	0.06729		3.9625	0.3769		2	0	R
Pop.4	PI_514404	69.0477	8.2075		99.2539	30.535		.	.		.	.								2.75	1.5	S
Pop.4	PI_514419	65.25	4.1004		169.65	13.6471		5.9166	0.9176		22.7521	3.487		0.8622	0.08015		3.7949	0.4529		3	1.54919	S
Pop.4	PI_514458	64.3492	3.3498		159.08	12.4626		3.4166	0.9176		21.0854	3.487		0.8304	0.06729		3.2833	0.3769		3.16667	1.47196	S
Pop.4	PI_514459	65.2977	4.1137		193.75	15.3033		4.9999	1.1269		29.7562	4.2825		0.9215	0.07624		2.0736	0.4252		2.6	1.34164	S
Pop.4	PI_514464	54.4286	3.6729		234.35	13.6642		4.9166	0.9176		30.2521	3.487		0.8842	0.06732		3.1934	0.3771		3.16667	1.47196	S
Pop.4	PI_514467	62.8492	3.3498		184.15	13.6642		6.9166	0.9176		43.0854	3.487		0.8176	0.0624		2.1776	0.3479		2	0	R
Pop1	PI_514282	65.0159	4.736		188.75	17.6202		3.7501	1.5911		35.7438	6.0463		.	.		.	.		2.6	0.894427	S
ADX	PI_514286	65.2925	3.1		187.75	11.5334		4.25	0.9176		15.9146	3.487		0.6659	0.05706		4.4982	0.3191		2.85714	1.21499	S
ADX	PI_514291	50.2977	4.1137		185.25	15.3033		4.2499	1.5911		33.2562	6.0463		0.9154	0.08779		3.722	0.4936		2.8	0.83666	S
ADX	PI_514312	65.0477	8.2075		127.25	21.6084		8.2499	1.5911		32.2562	6.0463		0.8732	0.1073		2.9905	0.5987		2.75	1.5	S
ADX	PI_514318	56.5	4.1004		192	15.2556		7.5	1.1232		32.75	4.2683		0.9104	0.08769		3.7787	0.4931		2.6	1.34164	S
ADX	PI_514333	62.5477	4.1137		229.75	15.3033		4.9999	1.1269		37.2562	4.2825		0.7488	0.08779		3.722	0.4936		2.75	1.5	S
ADX	PI_514392	60.7739	4.1038		182.92	12.4626		5.0833	0.9176		27.9187	3.487		0.8868	0.06244		3.5381	0.348		2	0	R
ADX	PI_514397	57.75	4.1004		128.5	15.2556		1.75	1.1232		17	4.2683		0.7327	0.08494		3.4788	0.4785		2	0	R
ADX	PI_514405	65.8503	3.1		183.5	10.7873		6.0833	0.9176		24.7521	3.487		0.7747	0.06622		4.0178	0.3698		3.85714	1.21499	S
ADX	PI_514418	65.0477	8.2075		141.25	30.535		.	.		.	.		.	.		.	.		2	0	R
ADX	PI_514438	59.0159	3.3498		199.08	12.4626		4.0833	0.9176		30.4187	3.487		0.9692	0.06622		2.9381	0.3698		2.5	1.22474	S

## Sheet: SSR Score
S1 Table 3. SSR fingerprinting of Senegalese Germplasm from NPGS Sorghum Collection
ID	Xisep310	Xisep310	mSbCIR223	mSbCIR223	mSbCIR240	mSbCIR240	mSbCIR262	mSbCIR262	mSbCIR283	mSbCIR283	mSbCIR286	mSbCIR286	mSbCIR306	mSbCIR306	mSbCIR329	mSbCIR329	Xcup14	Xcup14	Xcup61	Xcup61	Xcup63	Xcup63	Xgap206	Xgap206	Xisep107	Xisep107	Xtxp010	Xtxp010	Xtxp015	Xtxp015	Xtxp040	Xtxp040	Xtxp114	Xtxp114	Xtxp265	Xtxp265	Xtxp321	Xtxp321	Xtxp145	Xtxp145
PI_514313	203	203	112	112	154	154	218	218	149	149	109	125	117	117	112	112	208	208	199	199	139	139	106	106	202	202	149	149	203	203	135	135	235	235	186	186	221	221	214	214
PI_514393	203	203	107	112	154	154	218	218	141	149	109	109	121	121	112	112	208	208	199	199	145	145	106	106	202	202	149	149	206	206	135	135	235	235	186	186	221	221	214	214
PI_514314	0	0	0	0	154	202	218	218	149	149	109	109	117	121	112	112	208	208	196	199	140	140	106	106	202	202	149	149	203	203	135	135	235	235	186	186	221	221	214	214
PI_514362	203	203	107	112	154	154	218	223	149	149	125	125	117	117	110	110	208	208	199	199	139	145	106	106	202	202	149	149	206	206	129	135	235	235	186	189	209	209	214	214
PI_514410	203	203	107	112	154	154	223	223	141	141	123	123	117	121	112	112	208	208	199	199	145	145	106	106	202	202	149	149	212	212	129	135	235	235	186	186	209	209	214	214
PI_514320	203	203	112	112	154	154	218	223	141	141	109	109	121	121	112	112	208	208	199	199	139	145	106	106	202	202	149	149	0	0	129	129	235	235	186	186	0	0	214	214
PI_514403	203	203	107	112	154	154	223	223	141	141	125	125	121	121	110	110	208	208	199	199	139	139	106	122	202	202	148	148	0	0	135	135	235	235	186	189	209	221	0	0
PI_514326	203	203	112	112	154	154	218	218	141	141	125	125	121	121	0	0	208	208	196	199	139	145	106	106	202	202	149	149	0	0	129	129	232	232	186	186	209	209	0	0
PI_514315	203	203	112	112	154	202	218	218	149	149	109	109	117	121	112	112	208	208	196	199	139	145	103	105	202	202	0	0	203	203	135	135	235	235	186	186	221	221	214	214
PI_514321	203	203	107	112	154	154	218	218	149	149	125	125	117	117	112	112	208	208	199	199	133	140	106	106	202	202	149	149	206	212	129	135	232	232	186	186	209	209	214	214
PI_514319	203	203	107	112	154	154	218	218	141	141	109	109	117	117	110	110	208	208	199	199	139	145	106	106	202	202	149	149	206	212	135	135	232	235	186	186	195	195	209	214
PI_514301	203	203	112	112	154	154	218	218	141	149	109	109	117	117	112	112	208	208	199	199	139	145	106	106	202	202	0	0	0	0	135	135	235	235	186	186	209	217	0	0
PI_514391	157	203	112	112	154	154	223	223	138	149	107	109	121	121	112	112	208	208	199	199	139	139	106	106	202	202	149	149	206	206	135	135	232	235	186	186	0	0	214	214
PI_514360	157	203	107	112	154	162	223	223	141	149	109	125	117	117	112	112	208	225	199	199	0	0	106	106	202	202	149	149	0	0	129	135	232	235	186	189	209	209	214	214
PI_514299	203	203	112	112	154	154	218	223	141	149	109	109	117	117	112	112	208	208	199	199	133	139	106	106	202	202	149	149	0	0	135	135	235	235	186	186	209	209	0	0
PI_514401	203	203	107	112	154	154	218	225	139	141	125	125	121	121	110	110	208	208	199	199	139	145	106	106	202	202	149	149	206	206	135	135	235	235	186	186	0	0	212	212
PI_514317	203	203	107	112	154	154	218	223	134	141	125	125	117	117	112	112	208	208	196	199	140	145	105	105	202	202	149	149	0	0	129	129	235	235	184	186	221	221	214	214
PI_514411	203	203	107	112	154	154	209	223	136	141	109	109	117	117	112	112	208	208	0	0	139	145	106	106	202	202	149	149	206	206	131	135	235	235	186	186	209	217	209	214
PI_514400	203	203	107	112	145	154	218	225	138	149	109	125	121	121	110	110	208	208	199	199	139	145	106	106	202	202	149	149	206	206	135	135	235	235	186	186	220	220	212	212
PI_514399	203	203	107	112	110	154	218	218	139	141	125	125	121	121	112	112	208	208	199	199	139	139	106	106	202	202	149	149	206	215	135	135	235	235	186	186	209	209	214	214
PI_514316	203	203	107	112	154	154	220	223	141	141	125	125	117	117	112	112	208	208	199	199	139	145	105	105	202	202	149	149	212	212	135	135	235	235	184	186	221	221	214	214
PI_514311	157	203	107	112	154	154	218	223	141	141	109	125	117	121	0	0	208	208	199	199	139	145	106	106	202	202	149	149	186	186	129	135	232	235	186	186	209	215	209	214
PI_514289	203	203	112	112	154	154	209	218	141	141	125	125	117	117	112	112	208	208	196	199	139	145	106	106	202	202	149	149	212	212	131	135	232	235	184	184	211	211	214	214
PI_514302	157	203	107	112	152	152	218	218	141	149	109	109	117	121	0	0	208	208	199	199	133	139	106	106	202	202	149	149	217	217	129	129	235	235	186	186	209	209	209	214
PI_514294	203	203	0	0	152	152	218	218	141	149	125	125	121	121	112	112	208	208	199	199	132	145	0	0	202	202	149	149	210	210	129	135	235	235	186	186	205	205	209	209
PI_514290	157	203	107	112	152	152	218	218	141	141	107	145	121	121	112	112	208	208	199	199	139	145	106	106	202	202	149	149	210	210	129	135	235	235	186	186	209	209	209	214
PI_514295	203	203	108	112	152	152	218	218	141	149	109	109	117	121	112	112	208	208	196	199	133	139	106	106	202	202	149	149	210	210	129	135	235	235	186	186	209	209	209	209
PI_514303	157	203	112	112	152	152	218	218	141	141	109	109	117	121	112	112	208	208	199	199	133	133	106	106	202	202	149	149	0	0	129	135	235	235	186	186	207	207	214	214
PI_514296	203	203	107	112	152	152	218	218	149	149	109	109	117	121	112	112	208	208	199	199	133	139	106	106	202	202	149	149	200	212	129	135	235	235	0	0	209	217	210	210
PI_514364	203	203	107	112	152	152	218	218	149	149	125	125	121	121	112	112	208	208	196	199	139	145	106	106	202	202	149	149	0	0	129	135	235	235	186	186	209	209	209	214
PI_514298	203	203	112	112	0	0	218	218	149	149	107	107	0	0	112	112	208	208	0	0	139	145	106	106	202	202	149	149	210	210	135	135	235	235	186	186	0	0	209	214
PI_514300	203	203	107	112	152	160	218	225	149	149	109	125	117	117	112	112	208	208	199	199	132	139	106	106	0	0	0	0	210	214	129	135	235	235	186	186	209	217	0	0
PI_514307	203	203	107	112	145	152	218	218	141	141	109	109	117	121	112	112	208	208	199	199	133	139	106	106	202	202	149	149	0	0	129	135	235	235	186	186	209	209	208	214
PI_514292	157	157	107	112	152	152	218	218	0	0	109	109	117	121	112	112	208	208	196	199	132	139	106	106	202	202	149	149	215	215	135	135	235	235	186	186	209	209	209	209
PI_514305	203	203	107	112	154	160	225	225	141	149	109	109	117	121	110	110	208	208	199	199	133	139	106	106	202	202	149	149	216	216	129	135	235	235	186	186	205	205	209	214
PI_514426	157	203	108	112	152	152	218	218	141	141	109	109	117	117	110	110	208	208	199	199	139	145	106	106	202	202	149	149	206	206	129	135	235	235	186	186	209	209	209	209
PI_514297	203	203	108	112	152	152	218	218	149	149	109	109	117	117	112	112	208	208	199	199	133	139	103	106	202	202	149	149	212	212	129	135	235	235	186	189	209	209	209	214
PI_514396	157	203	107	112	0	0	209	209	149	149	109	109	121	121	112	112	208	208	199	199	133	139	106	106	202	202	149	149	206	212	135	135	235	235	186	186	209	209	209	214
PI_514332	157	203	107	112	152	202	218	218	149	149	109	125	121	121	112	112	208	208	199	199	133	145	106	106	202	202	149	149	0	0	135	135	235	235	186	189	199	209	209	214
PI_514425	157	203	107	112	152	152	218	218	139	141	125	145	117	117	110	110	208	208	199	199	139	145	106	106	202	202	149	149	206	212	129	135	235	235	186	186	211	211	209	209
PI_514306	157	203	107	112	152	152	218	223	141	149	109	125	121	121	112	112	208	208	199	199	133	139	106	106	202	202	149	149	203	217	129	135	232	235	186	186	209	209	209	214
PI_514304	157	203	107	112	152	152	218	218	149	149	109	109	117	121	112	112	208	208	196	199	133	139	105	105	202	202	149	149	212	212	131	135	232	235	186	186	209	209	209	214
PI_514309	203	203	112	112	152	152	223	223	0	0	109	125	117	121	110	110	208	208	199	199	133	138	106	106	202	202	149	149	212	212	135	135	235	235	186	186	209	209	209	214
PI_514322	203	203	107	112	145	154	218	218	149	149	107	125	117	117	112	112	208	208	199	199	139	145	106	108	202	202	149	149	212	212	129	135	235	235	186	186	193	209	209	214
PI_514282	203	203	112	112	154	154	218	218	149	149	109	109	117	121	112	112	208	208	199	199	139	145	103	106	202	202	149	149	215	215	129	129	235	235	186	186	211	211	209	214
PI_514284	203	203	112	112	154	154	218	218	149	149	109	109	121	121	112	112	208	208	199	199	138	145	106	106	202	202	149	149	215	215	135	135	235	235	186	186	211	211	209	214
PI_514323	203	212	107	112	150	150	212	214	141	141	123	123	117	121	108	108	208	208	199	199	139	145	106	106	202	202	149	149	206	206	135	135	232	235	186	186	217	217	209	214
PI_514432	212	212	108	108	110	110	218	218	119	119	107	107	117	117	106	106	222	222	196	196	127	133	114	114	202	202	152	152	206	206	123	123	232	232	215	215	182	182	209	209
PI_514474	212	212	103	108	110	110	218	218	121	121	107	107	117	121	105	105	0	0	0	0	133	139	103	116	202	202	152	152	206	206	118	125	232	232	192	212	182	182	209	209
PI_514430	212	212	103	108	110	110	209	209	121	121	107	107	121	121	106	106	222	222	196	196	139	139	103	103	202	202	149	149	215	215	123	123	232	232	192	192	207	207	209	209
PI_514449	203	212	103	108	110	110	209	218	119	119	107	107	117	117	106	106	222	222	196	196	133	133	108	116	202	202	152	152	204	206	123	123	232	232	203	212	175	182	209	209
PI_514453	212	212	108	108	110	110	209	209	121	121	107	107	117	122	106	106	222	222	196	196	139	139	108	108	202	202	149	149	215	215	123	123	232	232	189	189	209	209	207	207
PI_514325	212	212	103	108	110	110	207	209	0	0	112	112	117	117	106	106	222	222	196	196	133	133	124	126	202	202	150	150	206	206	123	123	232	232	222	222	211	211	209	209
PI_514343	197	212	103	108	110	110	209	218	121	121	107	107	117	121	106	106	222	222	196	196	139	145	103	103	202	202	149	149	215	215	123	123	232	232	189	189	209	209	209	209
PI_514379	212	212	103	108	110	110	209	209	119	119	107	107	117	117	106	106	222	222	196	196	132	139	103	103	202	202	149	149	215	215	118	118	232	232	192	192	209	209	209	209
PI_514468	203	212	103	108	110	110	207	209	121	121	107	107	117	117	105	105	222	222	196	196	133	139	103	103	202	202	149	149	215	215	118	123	232	232	186	186	205	205	209	209
PI_514466	212	212	103	108	110	110	209	209	119	119	107	107	121	121	106	106	0	0	196	196	145	145	108	108	202	202	149	149	204	215	123	125	232	232	186	186	195	209	209	209
PI_514308	212	212	108	108	110	110	209	209	0	0	107	107	117	117	106	106	208	222	196	196	133	133	108	108	202	202	149	149	201	201	0	0	0	0	184	184	209	209	209	209
PI_514465	212	212	103	108	110	110	209	209	121	121	107	107	117	117	106	106	208	220	0	0	139	145	103	103	202	202	140	140	215	215	123	123	232	232	186	186	205	205	209	209
PI_514437	212	212	103	108	110	110	209	209	115	115	112	112	117	121	106	106	222	222	196	196	133	133	106	106	202	202	152	152	206	206	123	123	232	232	227	227	211	211	209	209
PI_514293	212	212	108	108	110	110	209	209	0	0	107	107	117	121	0	0	222	222	196	196	133	139	108	108	202	202	149	149	210	210	125	125	232	232	184	184	203	203	209	209
PI_514394	212	212	108	108	110	110	209	209	121	121	0	0	121	121	106	106	0	0	196	196	133	133	122	122	202	202	149	149	203	203	118	125	232	232	184	184	0	0	209	214
PI_514462	203	203	103	108	110	110	207	209	119	119	107	107	117	117	105	105	222	222	196	196	139	139	106	106	202	202	149	149	204	204	123	123	232	232	186	186	205	205	209	209
PI_514451	157	212	103	112	110	110	218	218	121	121	107	107	117	117	106	106	222	222	196	196	133	133	116	116	202	202	152	152	206	206	118	123	232	232	212	212	182	182	209	209
PI_514376	0	0	103	108	110	110	218	218	125	125	109	109	121	121	106	106	227	227	196	196	139	145	116	116	202	202	152	152	206	206	118	118	232	232	184	184	211	211	209	209
PI_514471	212	212	103	108	110	110	209	209	121	121	107	107	117	117	105	105	222	222	196	196	145	145	103	103	202	202	149	149	214	217	0	0	232	232	186	186	211	211	209	209
PI_514341	203	212	108	112	110	110	218	218	125	125	112	112	117	117	105	105	222	227	196	196	139	145	122	124	202	202	152	152	206	206	123	135	232	232	207	207	209	209	207	207
PI_514463	212	212	103	108	110	110	209	218	119	119	107	107	117	117	106	106	0	0	196	196	126	139	106	106	202	202	142	142	215	215	125	125	232	232	186	186	209	209	209	209
PI_514434	212	212	108	108	110	110	218	218	119	119	109	109	117	121	106	106	222	222	196	196	127	133	112	114	202	202	152	152	206	206	123	123	232	232	203	206	193	193	209	214
PI_514424	208	212	103	108	110	110	209	218	121	121	107	107	121	121	105	105	218	222	196	196	133	145	103	103	202	202	149	149	206	215	123	135	232	235	189	203	193	209	209	209
PI_514361	212	212	103	108	110	110	209	220	149	149	112	112	117	117	106	106	222	222	196	196	133	139	0	0	202	202	149	149	206	206	123	123	232	232	181	181	203	203	208	208
PI_514460	203	203	108	108	110	110	209	209	119	119	107	107	117	117	105	105	224	224	196	196	139	145	106	106	202	202	149	149	203	215	123	125	232	232	186	186	195	195	209	209
PI_514461	212	212	103	108	110	110	0	0	121	121	107	107	121	121	106	106	0	0	196	196	139	139	106	106	202	208	149	149	206	206	123	123	0	0	192	206	209	209	214	214
PI_514342	197	212	103	112	110	110	218	218	123	123	107	107	117	121	106	106	223	227	196	196	127	133	116	118	202	202	152	152	206	206	118	118	232	232	184	192	185	209	212	212
PI_514412	212	212	103	108	110	110	209	209	119	119	107	107	117	121	106	106	0	0	196	196	139	139	108	108	202	202	133	133	210	210	125	135	232	235	186	186	209	209	209	209
PI_514446	203	212	103	108	110	110	209	218	127	127	107	107	117	117	105	112	222	222	196	199	133	133	116	116	202	202	152	152	206	206	123	135	232	235	218	218	184	184	209	209
PI_514456	203	203	105	110	106	156	225	225	136	136	109	109	121	121	110	110	208	208	196	199	145	145	110	110	202	202	149	149	212	212	135	135	232	232	189	189	199	199	214	214
PI_514478	157	157	105	110	106	159	223	223	111	136	109	109	117	117	112	112	208	208	196	199	139	139	106	106	202	202	149	149	212	212	129	129	232	232	189	189	199	199	214	214
PI_514457	203	203	110	110	110	156	223	223	141	141	107	107	117	121	112	112	208	208	199	199	139	139	103	103	202	202	149	149	212	212	135	135	232	232	186	186	199	199	209	214
PI_514475	157	203	110	110	150	159	218	218	136	141	109	109	117	117	112	112	208	208	196	199	139	139	106	106	202	202	149	149	212	212	123	135	232	232	189	189	199	199	214	214
PI_514473	157	203	110	110	106	110	223	223	136	136	109	109	117	121	106	112	208	208	196	199	139	145	103	106	202	202	149	149	212	212	123	125	232	232	186	186	199	199	214	214
PI_514440	157	157	112	112	110	110	0	0	139	141	109	109	117	117	112	112	208	208	196	199	145	145	106	106	202	202	133	133	215	215	135	135	232	235	183	183	211	211	209	209
PI_514452	157	203	110	112	110	110	227	227	143	143	109	109	117	117	112	112	208	208	199	199	139	145	106	106	202	202	133	149	214	214	135	135	232	235	183	183	213	213	209	209
PI_514431	157	157	112	112	154	154	220	220	143	143	109	109	117	117	112	112	208	208	196	199	139	139	106	106	202	202	149	149	0	0	135	135	232	235	183	183	0	0	214	214
PI_514435	157	157	107	112	110	110	227	227	138	143	109	109	117	121	112	112	208	208	196	199	133	139	106	110	202	202	133	133	206	212	135	135	232	232	183	183	213	213	209	209
PI_514448	157	197	107	112	110	110	223	223	136	141	109	109	117	117	112	112	208	208	199	199	133	139	106	106	202	202	133	133	210	210	135	135	235	235	183	183	213	213	209	214
PI_514395	157	203	107	112	110	110	0	0	141	141	109	123	117	117	112	112	208	208	196	199	139	139	103	103	202	202	133	133	215	215	135	135	235	235	183	183	219	219	209	214
PI_514417	157	203	108	112	154	154	220	223	136	141	109	109	117	121	112	112	208	208	196	199	139	139	0	0	202	202	133	133	206	206	129	135	232	235	183	183	201	211	209	209
PI_514429	157	157	107	112	110	110	220	220	143	143	109	109	117	121	112	112	208	208	196	196	145	145	106	106	202	202	149	149	215	215	135	135	235	235	186	186	211	211	209	209
PI_514436	157	157	107	112	110	110	223	223	141	141	109	109	121	121	112	112	208	208	196	199	133	139	106	110	202	202	149	149	210	210	129	135	232	235	183	183	221	221	209	214
PI_514439	203	203	107	110	110	110	220	227	136	141	109	109	117	117	112	112	208	208	196	199	139	145	106	106	202	202	133	133	206	215	129	135	232	235	183	192	221	221	209	209
PI_514454	157	203	112	112	154	154	220	220	136	136	109	109	117	117	112	112	208	208	196	199	139	139	103	103	202	202	149	149	212	212	135	135	232	232	183	183	0	0	0	0
PI_514420	157	157	107	112	110	110	220	225	136	139	137	137	121	121	112	112	208	208	193	196	133	139	106	106	202	202	149	149	206	215	135	135	235	235	183	183	221	221	0	0
PI_514347	203	203	107	112	110	110	0	0	0	0	109	137	117	121	112	112	208	208	196	199	138	144	106	106	202	202	149	149	212	212	129	135	235	235	184	184	221	221	209	209
PI_514382	157	157	107	112	154	154	0	0	136	141	109	109	121	121	112	112	208	208	196	199	132	138	106	106	202	202	133	133	212	212	129	135	232	235	184	184	221	221	209	209
PI_514355	197	197	107	112	154	154	220	220	136	136	108	108	117	117	112	112	208	208	196	199	139	145	106	106	202	202	133	133	208	208	123	129	232	235	186	186	209	215	209	209
PI_514366	197	203	107	112	110	110	223	223	0	0	109	109	117	117	112	112	208	208	196	199	139	145	106	106	202	202	133	133	0	0	129	129	235	235	184	184	0	0	209	209
PI_514353	203	203	110	110	110	110	220	220	136	136	109	109	117	117	112	112	0	0	196	199	139	145	106	106	202	202	133	149	212	212	129	135	232	235	184	184	0	0	209	209
PI_514378	203	203	107	112	110	110	0	0	134	134	108	108	117	121	112	112	208	208	196	199	139	145	106	106	202	202	133	149	212	212	123	131	235	235	186	186	0	0	209	209
PI_514349	203	203	110	112	110	110	220	223	141	141	109	109	121	121	108	110	208	208	196	199	139	145	106	106	202	202	149	149	0	0	129	135	235	235	184	186	221	221	209	209
PI_514368	0	0	112	112	110	110	220	220	136	136	0	0	0	0	108	110	208	208	196	199	139	139	106	106	202	202	0	0	0	0	129	135	235	235	184	186	0	0	209	209
PI_514380	157	203	105	110	147	154	220	223	136	141	109	109	121	121	112	112	208	208	199	199	139	139	106	106	202	202	133	133	212	212	129	135	232	235	184	184	215	215	209	209
PI_514346	157	203	107	112	110	110	220	220	0	0	109	109	117	121	112	112	208	208	196	196	139	145	106	106	202	202	150	150	212	212	123	135	232	235	184	184	199	209	209	209
PI_514383	157	203	107	112	152	157	220	220	125	125	109	109	121	121	112	112	208	208	196	199	138	145	106	106	202	202	133	133	212	212	129	134	232	235	187	187	215	215	209	209
PI_514374	157	157	105	110	110	110	223	223	141	141	108	108	117	121	112	112	208	208	196	196	132	132	105	105	202	202	149	149	212	212	129	129	232	232	143	184	221	221	209	209
PI_514354	203	203	110	112	154	154	223	223	136	136	109	109	117	121	112	112	208	227	196	199	133	145	106	106	202	202	133	133	0	0	129	135	232	232	184	186	215	215	209	209
PI_514387	203	203	107	112	103	162	223	223	0	0	137	137	116	121	112	112	0	0	196	196	132	138	106	106	202	202	149	149	212	212	135	135	232	232	186	186	0	0	209	209
PI_514352	203	203	107	112	110	110	223	223	136	136	109	109	117	117	112	112	208	208	199	199	139	145	106	106	202	202	133	149	0	0	129	135	235	235	0	0	221	221	209	209
PI_514351	0	0	107	112	110	110	220	220	136	138	109	109	117	117	108	112	208	208	199	199	139	145	106	108	202	202	149	149	212	212	129	135	235	235	184	184	0	0	209	214
PI_514372	203	203	110	112	110	110	220	220	136	136	109	109	116	121	112	112	223	223	196	199	137	145	106	106	202	202	149	149	0	0	128	135	235	235	184	184	0	0	209	209
PI_514363	197	203	107	112	157	157	218	220	138	138	109	109	117	117	112	112	208	208	196	199	133	138	106	106	202	202	133	149	212	212	129	135	235	235	184	189	215	219	209	209
PI_514337	203	203	107	112	157	157	223	227	136	136	109	109	117	121	112	112	208	208	196	199	139	145	106	106	202	202	149	149	0	0	129	129	235	235	184	184	0	0	209	214
PI_514381	203	203	107	112	106	154	220	223	141	141	108	137	117	117	112	112	208	208	196	196	138	145	106	106	202	202	149	149	206	212	129	129	232	232	186	186	217	217	209	209
PI_514338	157	203	107	112	154	202	223	223	141	141	109	109	117	121	110	110	208	208	196	199	133	145	106	106	202	202	149	149	214	214	123	135	232	235	184	184	221	221	209	209
PI_514356	203	203	112	112	154	154	220	220	141	141	109	109	117	117	112	112	208	208	196	196	0	0	103	106	202	202	133	149	212	212	129	135	232	235	184	186	0	0	209	214
PI_514375	157	157	107	112	110	110	0	0	141	141	109	109	117	117	112	112	208	208	199	199	139	145	106	106	202	202	149	149	212	212	131	135	235	235	186	186	217	217	209	209
PI_514344	197	197	107	112	110	110	220	220	138	138	109	109	117	117	106	106	208	208	196	196	139	145	106	106	202	202	149	209	206	215	135	135	235	235	184	184	199	209	209	209
PI_514348	203	203	107	112	152	152	220	220	141	141	109	109	117	121	112	112	208	208	196	196	138	145	106	106	202	202	149	149	215	215	129	129	232	235	186	186	221	221	209	209
PI_514345	203	203	107	112	110	152	225	225	136	141	108	108	117	117	110	110	208	208	196	196	139	145	0	0	202	202	149	149	212	212	123	135	232	235	184	186	199	199	209	214
PI_514336	157	203	110	112	157	157	227	227	139	141	109	109	117	117	112	112	208	208	196	196	139	145	106	106	202	202	149	149	212	212	129	129	232	235	184	186	211	211	209	214
PI_514444	157	157	107	112	110	110	0	0	141	141	109	109	117	121	110	110	208	208	196	196	145	145	106	106	202	202	149	149	210	210	135	135	235	235	186	186	221	221	0	0
PI_514388	157	157	107	112	154	154	220	220	0	0	109	109	117	121	112	112	0	0	199	199	133	138	106	106	202	202	149	149	0	0	135	135	235	235	189	189	217	217	214	214
PI_514414	203	203	107	112	154	154	223	223	141	141	109	125	117	121	112	112	208	208	196	199	145	145	106	106	202	202	133	133	212	212	135	135	232	232	183	186	199	199	214	214
PI_514472	203	203	103	115	154	154	209	220	117	121	109	109	116	116	112	112	208	224	196	199	139	145	106	108	202	202	149	149	214	214	129	135	235	235	183	183	199	209	209	214
PI_514350	203	203	107	112	154	154	216	216	141	141	109	109	117	117	112	112	208	208	196	199	133	141	103	106	202	202	149	149	209	209	135	135	235	235	184	184	213	213	209	214
PI_514469	203	203	107	112	157	157	223	223	136	136	109	109	117	117	112	112	208	208	199	199	139	145	103	103	202	202	142	142	212	212	129	135	232	232	186	186	199	199	209	209
PI_514371	157	203	110	112	159	159	218	223	134	141	107	107	116	121	112	112	208	208	199	199	133	139	103	103	202	202	149	149	0	0	129	134	235	235	184	186	209	217	209	209
PI_514335	203	203	107	112	154	154	227	227	136	136	109	109	117	121	112	112	208	208	199	199	139	145	106	106	202	202	149	149	215	215	129	135	232	235	186	186	0	0	209	209
PI_514409	203	203	112	112	154	154	218	218	136	136	109	109	117	117	112	112	0	0	199	199	133	139	106	106	202	202	149	149	212	212	135	135	235	235	183	183	211	211	209	209
PI_514390	157	203	112	115	110	110	220	223	141	141	107	107	116	116	112	112	0	0	196	199	139	139	106	106	202	202	133	149	0	0	135	135	232	235	183	186	213	213	183	183
PI_514423	203	203	107	112	110	110	218	218	136	141	109	109	121	121	110	110	208	208	196	199	139	145	106	106	202	202	133	133	0	0	129	135	232	235	183	183	201	217	209	209
PI_514428	203	203	103	112	154	154	227	227	141	141	109	109	117	121	112	112	208	208	0	0	139	139	106	106	202	202	133	149	0	0	129	135	232	235	186	186	199	199	214	214
PI_514404	203	203	105	110	106	106	218	218	121	121	112	112	119	119	108	108	210	210	196	196	133	139	108	108	207	207	149	149	0	0	135	135	238	238	144	201	195	195	231	231
PI_514367	203	203	98	103	143	143	216	216	0	0	109	109	119	121	112	114	208	208	196	199	138	145	132	134	202	202	149	149	212	212	125	134	235	235	208	208	197	197	243	243
PI_514467	203	203	98	103	150	150	209	209	121	121	107	107	117	117	112	112	208	208	196	196	145	145	110	110	202	202	149	149	215	215	135	135	235	235	144	183	199	199	214	214
PI_514373	203	203	98	103	110	112	216	216	119	119	0	0	117	117	112	112	208	208	199	199	138	145	106	116	202	202	142	142	209	209	129	129	232	232	0	0	211	211	215	215
PI_514280	203	203	98	103	148	148	218	218	160	160	127	127	117	121	112	112	208	208	199	199	145	145	0	0	202	202	133	133	212	212	131	131	235	235	0	0	193	193	0	0
PI_514283	203	203	98	103	150	150	218	218	160	160	109	109	117	117	112	112	208	208	199	199	138	145	118	120	202	202	132	132	210	210	131	135	235	235	219	219	0	0	213	227
PI_514324	203	203	98	103	145	145	218	218	156	156	127	127	117	117	0	0	208	208	199	199	139	145	122	122	202	202	131	131	210	210	129	135	235	235	184	184	193	193	227	227
PI_514287	203	203	0	0	150	150	218	218	160	160	127	127	117	121	112	112	208	208	199	199	139	145	118	120	202	202	133	133	212	212	125	132	232	232	184	184	185	193	233	233
PI_514288	203	203	98	103	150	150	218	218	156	156	127	127	115	119	112	112	208	208	0	0	145	145	122	122	202	202	133	149	210	210	131	131	235	235	184	184	193	193	214	227
PI_514279	203	203	107	112	100	150	218	218	111	111	127	127	117	121	112	112	208	208	196	199	138	145	0	0	202	202	133	133	212	212	128	135	235	235	0	0	201	201	0	0
PI_514458	203	203	98	103	110	110	218	218	115	115	129	129	115	115	110	110	206	206	196	199	133	139	118	118	208	208	149	149	215	215	129	129	235	235	143	177	201	201	214	214
PI_514459	203	203	98	103	110	110	218	218	113	113	129	129	119	119	109	109	206	206	196	199	139	139	118	118	208	208	149	149	215	215	135	135	232	235	177	177	201	201	214	214
PI_514419	203	203	98	103	110	110	218	218	113	113	129	129	115	119	115	115	206	206	199	199	139	139	0	0	202	208	142	142	215	215	129	135	235	235	143	212	199	203	0	0
PI_514334	203	203	98	103	110	110	218	218	115	115	129	129	117	121	112	112	206	206	180	186	139	145	140	140	208	208	142	149	215	215	135	135	235	235	201	201	201	201	215	215
PI_514464	203	212	98	103	110	110	209	218	113	113	109	109	115	119	112	112	0	0	196	199	133	139	103	103	202	208	149	149	215	215	129	135	232	235	143	177	201	201	214	214
PI_514392	203	212	103	112	154	154	218	218	141	141	109	109	116	121	112	112	208	208	196	196	132	139	106	106	202	202	149	149	206	212	129	135	232	232	186	186	221	221	209	214
PI_514318	203	203	112	112	154	154	223	223	141	141	109	109	121	121	0	0	208	208	199	199	139	145	106	106	202	202	149	149	212	212	129	135	235	235	184	184	209	217	209	209
PI_514397	203	203	108	112	110	110	218	218	119	141	109	109	121	121	106	112	208	208	196	196	133	139	106	106	202	202	149	149	206	206	135	135	232	232	186	186	184	184	214	214
PI_514310	203	212	108	112	110	152	209	218	121	121	107	107	121	121	106	112	208	222	196	199	133	145	106	108	202	202	149	149	203	203	125	135	232	235	184	186	217	219	209	214
PI_514312	203	203	112	112	110	110	223	223	136	136	109	109	117	117	112	112	208	208	199	199	139	145	106	106	202	202	149	149	203	203	135	135	235	235	186	186	219	219	214	214
PI_514418	203	203	110	112	150	150	220	220	138	138	107	107	117	121	112	112	208	208	196	199	145	145	103	103	202	202	131	131	206	215	125	135	235	235	186	186	199	201	209	209
PI_514291	203	203	107	112	110	110	0	0	0	0	109	125	117	121	112	112	208	208	196	199	139	145	106	106	202	202	0	0	0	0	135	135	232	235	184	186	195	211	209	209
PI_514438	157	212	108	110	110	110	220	220	121	139	107	109	117	120	106	112	208	208	199	199	139	139	118	118	202	202	133	133	206	206	123	135	232	235	183	183	193	193	214	214
PI_514333	203	203	110	112	148	148	218	218	0	0	109	109	117	117	112	112	208	223	199	199	133	139	106	106	202	202	133	133	0	0	135	135	235	235	189	192	211	211	214	214
PI_514405	157	203	103	112	110	110	214	218	0	0	109	109	117	121	112	112	0	0	199	199	139	145	108	108	202	202	133	133	212	212	131	131	232	232	183	183	191	219	214	214
PI_514286	203	203	103	112	154	154	214	218	141	158	127	127	121	121	108	112	208	208	196	199	139	145	118	118	202	202	0	0	212	212	131	135	235	235	186	189	217	217	214	214

## Sheet: Allele Sharing Distance
S1 Table 4. Allele Sharing Genetic Distance
	PI_514279	PI_514280	PI_514282	PI_514283	PI_514284	PI_514286	PI_514287	PI_514288	PI_514289	PI_514290	PI_514291	PI_514292	PI_514293	PI_514294	PI_514295	PI_514296	PI_514297	PI_514298	PI_514299	PI_514300	PI_514301	PI_514302	PI_514303	PI_514304	PI_514305	PI_514306	PI_514307	PI_514308	PI_514309	PI_514310	PI_514311	PI_514312	PI_514313	PI_514314	PI_514315	PI_514316	PI_514317	PI_514318	PI_514319	PI_514320	PI_514321	PI_514322	PI_514323	PI_514324	PI_514325	PI_514326	PI_514332	PI_514333	PI_514334
PI_514279	.	0.647059	0.5	0.5625	0.529412	0.625	0.65625	0.53125	0.529412	0.5	0.653846	0.53125	0.166667	0.5	0.529412	0.558824	0.529412	0.576923	0.46875	0.466667	0.566667	0.4375	0.5	0.558824	0.411765	0.411765	0.5625	0.178571	0.5	0.382353	0.4375	0.441176	0.470588	0.5	0.59375	0.529412	0.53125	0.46875	0.470588	0.5	0.470588	0.588235	0.411765	0.5	0.125	0.433333	0.53125	0.566667	0.411765
PI_514280		.	0.5	0.65625	0.470588	0.59375	0.75	0.71875	0.470588	0.441176	0.5	0.40625	0.133333	0.5	0.441176	0.5	0.5	0.5	0.4375	0.4	0.533333	0.40625	0.46875	0.470588	0.352941	0.352941	0.5	0.142857	0.4375	0.294118	0.375	0.411765	0.441176	0.433333	0.5	0.470588	0.4375	0.4375	0.411765	0.5	0.411765	0.558824	0.323529	0.625	0.125	0.366667	0.46875	0.6	0.382353
PI_514282			.	0.473684	0.875	0.5	0.421053	0.394737	0.6	0.625	0.625	0.657895	0.222222	0.638889	0.675	0.684211	0.725	0.78125	0.75	0.617647	0.794118	0.710526	0.684211	0.625	0.65	0.6	0.710526	0.205882	0.578947	0.425	0.657895	0.625	0.725	0.666667	0.736842	0.55	0.605263	0.631579	0.65	0.833333	0.625	0.725	0.5	0.421053	0.157895	0.676471	0.657895	0.611111	0.375
PI_514283				.	0.5	0.444444	0.555556	0.583333	0.421053	0.447368	0.466667	0.416667	0.147059	0.529412	0.5	0.5	0.5	0.5	0.529412	0.5	0.625	0.388889	0.472222	0.421053	0.368421	0.342105	0.5	0.15625	0.388889	0.263158	0.361111	0.473684	0.473684	0.441176	0.5	0.421053	0.416667	0.388889	0.447368	0.444444	0.394737	0.473684	0.342105	0.583333	0.138889	0.3125	0.444444	0.529412	0.342105
PI_514284					.	0.526316	0.368421	0.394737	0.6	0.65	0.65625	0.684211	0.166667	0.666667	0.65	0.657895	0.65	0.84375	0.777778	0.588235	0.823529	0.631579	0.684211	0.6	0.625	0.625	0.684211	0.176471	0.657895	0.475	0.631579	0.65	0.75	0.722222	0.710526	0.55	0.526316	0.657895	0.675	0.805556	0.625	0.675	0.525	0.368421	0.131579	0.647059	0.763158	0.638889	0.375
PI_514286						.	0.472222	0.444444	0.605263	0.5	0.5	0.416667	0.147059	0.5	0.473684	0.472222	0.5	0.533333	0.529412	0.411765	0.588235	0.416667	0.472222	0.5	0.447368	0.447368	0.5	0.125	0.444444	0.447368	0.5	0.447368	0.5	0.470588	0.552632	0.578947	0.555556	0.583333	0.5	0.647059	0.447368	0.526316	0.5	0.444444	0.111111	0.5625	0.5	0.470588	0.289474
PI_514287							.	0.527778	0.473684	0.368421	0.5	0.333333	0.294118	0.388889	0.368421	0.444444	0.421053	0.4	0.382353	0.34375	0.46875	0.333333	0.361111	0.421053	0.289474	0.342105	0.416667	0.1875	0.333333	0.315789	0.361111	0.342105	0.368421	0.305556	0.416667	0.421053	0.361111	0.416667	0.394737	0.411765	0.421053	0.473684	0.368421	0.5	0.138889	0.4375	0.361111	0.441176	0.263158
PI_514288								.	0.421053	0.421053	0.366667	0.305556	0.205882	0.470588	0.394737	0.361111	0.368421	0.53125	0.352941	0.3125	0.40625	0.305556	0.361111	0.342105	0.263158	0.289474	0.388889	0.1875	0.277778	0.289474	0.277778	0.342105	0.368421	0.352941	0.388889	0.368421	0.416667	0.333333	0.315789	0.411765	0.315789	0.421053	0.289474	0.722222	0.0833333	0.3125	0.388889	0.382353	0.315789
PI_514289									.	0.525	0.6875	0.473684	0.305556	0.5	0.525	0.526316	0.55	0.625	0.666667	0.5	0.676471	0.447368	0.578947	0.55	0.475	0.525	0.578947	0.323529	0.526316	0.475	0.631579	0.575	0.65	0.527778	0.552632	0.725	0.684211	0.657895	0.65	0.694444	0.65	0.625	0.5	0.421053	0.236842	0.705882	0.5	0.583333	0.275
PI_514290										.	0.59375	0.736842	0.277778	0.777778	0.775	0.684211	0.675	0.8125	0.666667	0.647059	0.676471	0.789474	0.763158	0.675	0.6	0.8	0.815789	0.264706	0.631579	0.525	0.736842	0.55	0.575	0.555556	0.526316	0.55	0.526316	0.631579	0.625	0.75	0.6	0.7	0.6	0.447368	0.0789474	0.705882	0.763158	0.5	0.3
PI_514291											.	0.6875	0.4	0.607143	0.6875	0.633333	0.5625	0.75	0.633333	0.642857	0.666667	0.566667	0.53125	0.625	0.59375	0.65625	0.625	0.357143	0.59375	0.5625	0.7	0.6875	0.625	0.607143	0.625	0.625	0.5625	0.633333	0.6875	0.6	0.5625	0.625	0.625	0.433333	0.3125	0.607143	0.65625	0.5625	0.40625
PI_514292												.	0.277778	0.647059	0.815789	0.722222	0.684211	0.7	0.735294	0.65625	0.71875	0.777778	0.722222	0.763158	0.578947	0.710526	0.777778	0.323529	0.631579	0.447368	0.638889	0.578947	0.605263	0.705882	0.611111	0.473684	0.472222	0.555556	0.605263	0.617647	0.552632	0.605263	0.526316	0.333333	0.157895	0.59375	0.722222	0.527778	0.368421
PI_514293													.	0.28125	0.388889	0.235294	0.25	0.357143	0.21875	0.1	0.133333	0.25	0.205882	0.305556	0.25	0.25	0.235294	0.78125	0.222222	0.527778	0.25	0.222222	0.166667	0.21875	0.176471	0.194444	0.205882	0.277778	0.222222	0.1875	0.222222	0.25	0.277778	0.222222	0.5	0.28125	0.205882	0.147059	0.166667
PI_514294														.	0.777778	0.647059	0.638889	0.785714	0.625	0.666667	0.666667	0.647059	0.676471	0.583333	0.611111	0.694444	0.676471	0.233333	0.588235	0.472222	0.588235	0.5	0.583333	0.529412	0.558824	0.555556	0.588235	0.588235	0.527778	0.6875	0.583333	0.666667	0.472222	0.5	0.117647	0.666667	0.705882	0.4375	0.333333
PI_514295															.	0.789474	0.8	0.78125	0.805556	0.705882	0.764706	0.815789	0.763158	0.75	0.675	0.75	0.842105	0.382353	0.684211	0.5	0.631579	0.575	0.625	0.666667	0.631579	0.475	0.526316	0.631579	0.6	0.694444	0.625	0.65	0.5	0.447368	0.210526	0.676471	0.684211	0.583333	0.325
PI_514296																.	0.815789	0.7	0.764706	0.78125	0.78125	0.777778	0.75	0.736842	0.657895	0.710526	0.833333	0.25	0.666667	0.447368	0.611111	0.578947	0.657895	0.647059	0.611111	0.526316	0.5	0.666667	0.605263	0.676471	0.684211	0.710526	0.5	0.444444	0.111111	0.5625	0.75	0.647059	0.342105
PI_514297																	.	0.71875	0.777778	0.705882	0.735294	0.763158	0.710526	0.775	0.625	0.7	0.789474	0.352941	0.710526	0.475	0.578947	0.6	0.675	0.611111	0.631579	0.575	0.526316	0.605263	0.625	0.638889	0.7	0.775	0.45	0.447368	0.184211	0.529412	0.736842	0.666667	0.3
PI_514298																		.	0.821429	0.730769	0.884615	0.666667	0.7	0.65625	0.625	0.65625	0.733333	0.307692	0.666667	0.5625	0.633333	0.71875	0.8125	0.75	0.766667	0.59375	0.566667	0.6	0.6875	0.733333	0.65625	0.8125	0.59375	0.5	0.1	0.692308	0.8	0.642857	0.40625
PI_514299																			.	0.71875	0.911765	0.764706	0.722222	0.666667	0.722222	0.75	0.805556	0.333333	0.764706	0.416667	0.735294	0.777778	0.833333	0.71875	0.705882	0.694444	0.611111	0.735294	0.75	0.823529	0.75	0.722222	0.555556	0.441176	0.147059	0.647059	0.666667	0.676471	0.333333
PI_514300																				.	0.75	0.65625	0.625	0.588235	0.647059	0.676471	0.75	0.142857	0.59375	0.352941	0.625	0.588235	0.705882	0.566667	0.558824	0.529412	0.53125	0.53125	0.558824	0.633333	0.676471	0.735294	0.470588	0.46875	0.0625	0.5	0.6875	0.6	0.294118
PI_514301																					.	0.71875	0.705882	0.617647	0.676471	0.647059	0.764706	0.214286	0.65625	0.411765	0.71875	0.764706	0.852941	0.733333	0.764706	0.676471	0.588235	0.75	0.794118	0.8125	0.705882	0.764706	0.588235	0.53125	0.125	0.65625	0.676471	0.71875	0.382353
PI_514302																						.	0.805556	0.763158	0.736842	0.842105	0.861111	0.3125	0.722222	0.447368	0.710526	0.552632	0.605263	0.617647	0.555556	0.473684	0.527778	0.578947	0.657895	0.735294	0.631579	0.657895	0.578947	0.368421	0.138889	0.647059	0.75	0.558824	0.236842
PI_514303																							.	0.684211	0.657895	0.736842	0.815789	0.25	0.694444	0.473684	0.694444	0.657895	0.684211	0.705882	0.638889	0.552632	0.526316	0.611111	0.631579	0.777778	0.631579	0.605263	0.552632	0.388889	0.138889	0.588235	0.684211	0.611111	0.289474
PI_514304																								.	0.575	0.75	0.736842	0.323529	0.657895	0.5	0.631579	0.5	0.575	0.638889	0.657895	0.55	0.526316	0.5	0.6	0.555556	0.65	0.675	0.5	0.315789	0.184211	0.558824	0.710526	0.5	0.275
PI_514305																									.	0.65	0.736842	0.235294	0.684211	0.4	0.684211	0.575	0.6	0.583333	0.552632	0.525	0.5	0.631579	0.7	0.694444	0.575	0.625	0.575	0.368421	0.131579	0.558824	0.605263	0.527778	0.225
PI_514306																										.	0.789474	0.264706	0.710526	0.55	0.789474	0.575	0.625	0.583333	0.526316	0.525	0.526316	0.605263	0.6	0.722222	0.675	0.65	0.575	0.315789	0.131579	0.676471	0.789474	0.5	0.225
PI_514307																											.	0.28125	0.722222	0.473684	0.75	0.657895	0.684211	0.676471	0.638889	0.605263	0.552632	0.666667	0.710526	0.777778	0.710526	0.736842	0.605263	0.472222	0.111111	0.676471	0.710526	0.638889	0.342105
PI_514308																													0.294118	0.529412	0.25	0.264706	0.205882	0.233333	0.15625	0.235294	0.28125	0.3125	0.235294	0.166667	0.294118	0.323529	0.235294	0.21875	0.558824	0.285714	0.25	0.1875	0.117647
PI_514309																													.	0.447368	0.666667	0.657895	0.631579	0.558824	0.527778	0.578947	0.472222	0.694444	0.657895	0.647059	0.605263	0.631579	0.552632	0.333333	0.131579	0.59375	0.694444	0.5	0.236842
PI_514310																														.	0.473684	0.475	0.425	0.472222	0.447368	0.375	0.421053	0.447368	0.425	0.472222	0.4	0.475	0.475	0.263158	0.315789	0.470588	0.552632	0.361111	0.225
PI_514311																															.	0.578947	0.631579	0.558824	0.527778	0.631579	0.611111	0.684211	0.763158	0.794118	0.657895	0.684211	0.684211	0.368421	0.138889	0.735294	0.694444	0.470588	0.236842
PI_514312																																.	0.75	0.666667	0.684211	0.625	0.552632	0.605263	0.625	0.75	0.55	0.6	0.525	0.394737	0.157895	0.5	0.578947	0.638889	0.35
PI_514313																																	.	0.833333	0.815789	0.7	0.657895	0.552632	0.675	0.75	0.725	0.725	0.5	0.421053	0.105263	0.617647	0.684211	0.666667	0.325
PI_514314																																		.	0.882353	0.555556	0.617647	0.470588	0.583333	0.6875	0.638889	0.611111	0.472222	0.323529	0.117647	0.533333	0.705882	0.59375	0.305556
PI_514315																																			.	0.631579	0.638889	0.5	0.578947	0.705882	0.552632	0.631579	0.447368	0.416667	0.111111	0.5625	0.638889	0.617647	0.368421
PI_514316																																				.	0.842105	0.631579	0.65	0.694444	0.625	0.675	0.525	0.421053	0.105263	0.558824	0.552632	0.527778	0.3
PI_514317																																					.	0.527778	0.552632	0.694444	0.657895	0.631579	0.421053	0.416667	0.138889	0.617647	0.5	0.444444	0.263158
PI_514318																																						.	0.657895	0.823529	0.5	0.605263	0.552632	0.421053	0.111111	0.676471	0.583333	0.470588	0.236842
PI_514319																																							.	0.722222	0.675	0.675	0.675	0.421053	0.184211	0.676471	0.605263	0.583333	0.275
PI_514320																																								.	0.638889	0.666667	0.583333	0.411765	0.0588235	0.8125	0.638889	0.588235	0.305556
PI_514321																																									.	0.75	0.5	0.368421	0.210526	0.735294	0.657895	0.555556	0.225
PI_514322																																										.	0.525	0.526316	0.131579	0.617647	0.710526	0.555556	0.325
PI_514323																																											.	0.315789	0.210526	0.558824	0.552632	0.416667	0.225
PI_514324																																												.	0.138889	0.352941	0.361111	0.441176	0.315789
PI_514325																																													.	0.15625	0.111111	0.194444	0.105263
PI_514326																																														.	0.558824	0.375	0.235294
PI_514332																																															.	0.583333	0.315789
PI_514333																																																.	0.333333
PI_514334																																																	.
PI_514335
PI_514336
PI_514337
PI_514338
PI_514341
PI_514342
PI_514343
PI_514344
PI_514345
PI_514346
PI_514347
PI_514348
PI_514349
PI_514350
PI_514351
PI_514352
PI_514353
PI_514354
PI_514355
PI_514356
PI_514360
PI_514361
PI_514362
PI_514363
PI_514364
PI_514366
PI_514367
PI_514368
PI_514371
PI_514372
PI_514373
PI_514374
PI_514375
PI_514376
PI_514378
PI_514379
PI_514380
PI_514381
PI_514382
PI_514383
PI_514387
PI_514388
PI_514390
PI_514391
PI_514392
PI_514393
PI_514394
PI_514395
PI_514396
PI_514397
PI_514399
PI_514400
PI_514401
PI_514403
PI_514404
PI_514405
PI_514409
PI_514410
PI_514411
PI_514412
PI_514414
PI_514417
PI_514418
PI_514419
PI_514420
PI_514423
PI_514424
PI_514425
PI_514426
PI_514428
PI_514429
PI_514430
PI_514431
PI_514432
PI_514434
PI_514435
PI_514436
PI_514437
PI_514438
PI_514439
PI_514440
PI_514444
PI_514446
PI_514448
PI_514449
PI_514451
PI_514452
PI_514453
PI_514454
PI_514456
PI_514457
PI_514458
PI_514459
PI_514460
PI_514461
PI_514462
PI_514463
PI_514464
PI_514465
PI_514466
PI_514467
PI_514468
PI_514469
PI_514471
PI_514472
PI_514473
PI_514474
PI_514475
PI_514478
PI_569979
PI_570726
PI_570841
[truncated: 112 more columns]

## Sheet: Population Structure
S1 Table 5. Population Structure of NPGS Senegalese germplasm collection
		Population 1	Population 2	Population 3	Population 4			Population 1; subpopulatio 1	Population 1; subpopulatio 2	Population 2	Population 3; subpopulatio 1	Population 3; subpopulatio 2	Population 3; subpopulatio 3	Population 4; subpopulatio 1	Population 4; subpopulatio 2	Population 4; subpopulatio 3
Pop1	PI_514313	0.994	0.001	0.003	0.002		Pop1-Subpop 1	0.98	0.007	0.001	0.002	0.003	0.003	0.002	0.002	0.002
Pop1	PI_514393	0.993	0.001	0.004	0.002		Pop1-Subpop 1	0.978	0.007	0.001	0.002	0.003	0.003	0.002	0.002	0.001
Pop1	PI_514314	0.9912	0.002	0.0048	0.002		Pop1-Subpop 1	0.972	0.008	0.002	0.003	0.003	0.004	0.003	0.002	0.002
Pop1	PI_514362	0.993	0.002	0.003	0.002		Pop1-Subpop 1	0.971	0.014	0.001	0.004	0.002	0.002	0.002	0.002	0.002
Pop1	PI_514410	0.989	0.001	0.007	0.003		Pop1-Subpop 1	0.969	0.008	0.001	0.006	0.003	0.007	0.003	0.003	0.001
Pop1	PI_514320	0.991	0.001	0.006	0.002		Pop1-Subpop 1	0.963	0.017	0.001	0.004	0.004	0.005	0.002	0.002	0.002
Pop1	PI_514403	0.978	0.0032	0.005	0.0138		Pop1-Subpop 1	0.953	0.006	0.003	0.006	0.003	0.003	0.005	0.019	0.002
Pop1	PI_514326	0.984	0.005	0.008	0.003		Pop1-Subpop 1	0.952	0.02	0.004	0.006	0.003	0.007	0.003	0.002	0.002
Pop1	PI_514315	0.9852	0.003	0.0088	0.003		Pop1-Subpop 1	0.936	0.013	0.004	0.017	0.008	0.009	0.006	0.003	0.004
Pop1	PI_514321	0.991	0.003	0.004	0.002		Pop1-Subpop 1	0.934	0.045	0.004	0.004	0.004	0.004	0.002	0.002	0.002
Pop1	PI_514319	0.982	0.004	0.009	0.005		Pop1-Subpop 1	0.92	0.032	0.004	0.007	0.008	0.014	0.011	0.002	0.002
Pop1	PI_514301	0.9908	0.002	0.005	0.0022		Pop1-Subpop 1	0.914	0.066	0.001	0.003	0.005	0.004	0.002	0.003	0.002
Pop1	PI_514391	0.9728	0.004	0.0212	0.002		Pop1-Subpop 1	0.857	0.034	0.007	0.053	0.023	0.011	0.012	0.002	0.002
Pop1	PI_514360	0.9532	0.003	0.0388	0.005		Pop1-Subpop 1	0.831	0.042	0.002	0.066	0.012	0.029	0.013	0.003	0.002
Pop1	PI_514299	0.991	0.002	0.005	0.002		Pop1-Subpop 1	0.823	0.153	0.002	0.003	0.007	0.005	0.003	0.002	0.002
Pop1	PI_514401	0.993	0.002	0.003	0.002		Pop1-Subpop 1	0.823	0.158	0.001	0.004	0.005	0.002	0.002	0.002	0.002
Pop1	PI_514317	0.8634	0.002	0.1288	0.0058		Pop1-Subpop 1	0.781	0.004	0.002	0.003	0.003	0.196	0.005	0.005	0.002
Pop1	PI_514411	0.8632	0.004	0.1288	0.004		Pop1-Subpop 1	0.777	0.023	0.007	0.016	0.031	0.128	0.007	0.009	0.002
Pop1	PI_514400	0.991	0.002	0.004	0.003		Pop1-Subpop 1	0.773	0.189	0.001	0.005	0.003	0.004	0.01	0.011	0.002
Pop1	PI_514399	0.9638	0.01	0.0192	0.007		Pop1-Subpop 1	0.771	0.143	0.006	0.003	0.044	0.006	0.003	0.002	0.023
Pop1	PI_514316	0.7787	0.001	0.2173	0.003		Pop1-Subpop 1	0.77	0.004	0.001	0.004	0.006	0.207	0.003	0.004	0.001
Pop1	PI_514311	0.9012	0.002	0.0938	0.003		Pop1-Subpop 1	0.767	0.033	0.002	0.007	0.009	0.174	0.004	0.002	0.002
Pop1	PI_514289	0.7809	0.012	0.1897	0.0174		Pop1-Subpop 1	0.704	0.023	0.015	0.006	0.036	0.11	0.021	0.083	0.002
Pop1	PI_514302	0.992	0.002	0.004	0.002		Pop1-Subpop 2	0.005	0.981	0.001	0.002	0.003	0.003	0.002	0.002	0.002
Pop1	PI_514294	0.9922	0.002	0.003	0.0028		Pop1-Subpop 2	0.006	0.979	0.002	0.002	0.002	0.003	0.002	0.003	0.002
Pop1	PI_514290	0.991	0.003	0.004	0.002		Pop1-Subpop 2	0.006	0.978	0.002	0.003	0.003	0.003	0.002	0.002	0.002
Pop1	PI_514295	0.9854	0.0072	0.005	0.0024		Pop1-Subpop 2	0.004	0.975	0.004	0.003	0.004	0.004	0.002	0.002	0.002
Pop1	PI_514303	0.991	0.003	0.004	0.002		Pop1-Subpop 2	0.01	0.972	0.002	0.003	0.004	0.003	0.002	0.002	0.002
Pop1	PI_514296	0.9892	0.002	0.004	0.0048		Pop1-Subpop 2	0.01	0.967	0.001	0.003	0.003	0.005	0.005	0.003	0.002
Pop1	PI_514364	0.992	0.002	0.004	0.002		Pop1-Subpop 2	0.023	0.959	0.002	0.003	0.003	0.004	0.002	0.002	0.002
Pop1	PI_514298	0.9802	0.01	0.0058	0.004		Pop1-Subpop 2	0.013	0.958	0.005	0.006	0.004	0.003	0.005	0.004	0.002
Pop1	PI_514300	0.975	0.002	0.02	0.003		Pop1-Subpop 2	0.016	0.952	0.002	0.004	0.009	0.007	0.006	0.003	0.002
Pop1	PI_514307	0.988	0.004	0.004	0.004		Pop1-Subpop 2	0.038	0.932	0.003	0.003	0.004	0.003	0.005	0.01	0.002
Pop1	PI_514292	0.971	0.004	0.022	0.003		Pop1-Subpop 2	0.005	0.93	0.003	0.003	0.039	0.008	0.003	0.002	0.006
Pop1	PI_514305	0.992	0.002	0.004	0.002		Pop1-Subpop 2	0.065	0.911	0.001	0.008	0.005	0.004	0.003	0.002	0.002
Pop1	PI_514426	0.988	0.005	0.005	0.002		Pop1-Subpop 2	0.069	0.908	0.005	0.003	0.006	0.004	0.002	0.002	0.002
Pop1	PI_514297	0.9822	0.007	0.0078	0.003		Pop1-Subpop 2	0.014	0.87	0.005	0.092	0.004	0.004	0.003	0.004	0.002
Pop1	PI_514396	0.9828	0.0102	0.005	0.002		Pop1-Subpop 2	0.116	0.834	0.024	0.004	0.006	0.005	0.007	0.002	0.002
Pop1	PI_514332	0.9468	0.002	0.0452	0.006		Pop1-Subpop 2	0.096	0.798	0.002	0.083	0.004	0.005	0.007	0.003	0.002
Pop1	PI_514425	0.989	0.002	0.007	0.002		Pop1-Subpop 2	0.129	0.788	0.002	0.003	0.067	0.004	0.003	0.002	0.002
Pop1	PI_514306	0.9918	0.002	0.0042	0.002		Pop1-Subpop 2	0.248	0.719	0.003	0.011	0.006	0.007	0.002	0.002	0.002
Pop1	PI_514304	0.981	0.003	0.0112	0.0048		Pop1-Subpop 2	0.145	0.703	0.003	0.022	0.006	0.095	0.005	0.018	0.002
Pop1	PI_514309	0.985	0.002	0.01	0.003		ADX	0.198	0.694	0.001	0.029	0.004	0.065	0.003	0.003	0.002
Pop1	PI_514322	0.8914	0.0232	0.006	0.0794		ADX	0.258	0.561	0.01	0.006	0.004	0.006	0.013	0.14	0.002
Pop1	PI_514282	0.9798	0.004	0.012	0.0042		ADX	0.393	0.5	0.004	0.008	0.075	0.005	0.005	0.002	0.008
Pop1	PI_514284	0.9828	0.002	0.01	0.0052		ADX	0.422	0.5	0.002	0.002	0.05	0.01	0.007	0.004	0.004
Pop1	PI_514323	0.7012	0.014	0.0112	0.2736		ADX	0.66	0.013	0.017	0.005	0.006	0.01	0.194	0.095	0.002
ADX	PI_514392	0.5173	0.1094	0.3653	0.008		ADX	0.556	0.018	0.085	0.015	0.008	0.269	0.039	0.005	0.006
ADX	PI_514318	0.5384	0.002	0.4566	0.003		ADX	0.309	0.021	0.002	0.004	0.005	0.653	0.002	0.003	0.002
ADX	PI_514397	0.5852	0.4008	0.011	0.003		ADX	0.512	0.067	0.385	0.009	0.011	0.005	0.006	0.002	0.003
Pop.2	PI_514432	0.001	0.997	0.001	0.001		Pop.2	0.001	0.001	0.99	0.001	0.001	0.001	0.001	0.001	0.001
Pop.2	PI_514474	0.002	0.994	0.002	0.002		Pop.2	0.002	0.002	0.988	0.001	0.001	0.001	0.002	0.001	0.002
Pop.2	PI_514430	0.002	0.994	0.002	0.002		Pop.2	0.001	0.002	0.987	0.002	0.002	0.001	0.002	0.001	0.002
Pop.2	PI_514449	0.0018	0.9944	0.0018	0.002		Pop.2	0.001	0.001	0.987	0.001	0.001	0.001	0.002	0.002	0.002
Pop.2	PI_514453	0.002	0.994	0.002	0.002		Pop.2	0.001	0.001	0.986	0.003	0.001	0.001	0.002	0.001	0.002
Pop.2	PI_514325	0.001	0.995	0.002	0.002		Pop.2	0.001	0.001	0.984	0.001	0.002	0.002	0.006	0.001	0.001
Pop.2	PI_514343	0.002	0.994	0.002	0.002		Pop.2	0.002	0.002	0.984	0.004	0.002	0.002	0.002	0.002	0.002
Pop.2	PI_514379	0.002	0.9938	0.0022	0.002		Pop.2	0.001	0.003	0.984	0.002	0.002	0.003	0.002	0.001	0.002
Pop.2	PI_514468	0.002	0.994	0.002	0.002		Pop.2	0.002	0.002	0.984	0.002	0.002	0.002	0.002	0.001	0.002
Pop.2	PI_514466	0.003	0.993	0.002	0.002		Pop.2	0.003	0.002	0.983	0.002	0.002	0.002	0.004	0.002	0.001
Pop.2	PI_514308	0.004	0.989	0.004	0.003		Pop.2	0.003	0.004	0.973	0.003	0.003	0.005	0.005	0.004	0.001
Pop.2	PI_514465	0.0038	0.99	0.0032	0.003		Pop.2	0.003	0.003	0.973	0.004	0.003	0.003	0.006	0.002	0.002
Pop.2	PI_514437	0.002	0.992	0.002	0.004		Pop.2	0.002	0.002	0.973	0.001	0.002	0.002	0.002	0.001	0.015
Pop.2	PI_514293	0.002	0.9928	0.0022	0.003		Pop.2	0.001	0.005	0.972	0.002	0.003	0.002	0.002	0.01	0.002
Pop.2	PI_514394	0.004	0.9896	0.0024	0.004		Pop.2	0.007	0.002	0.971	0.003	0.002	0.002	0.003	0.008	0.002
Pop.2	PI_514462	0.0068	0.9872	0.004	0.002		Pop.2	0.006	0.007	0.97	0.004	0.003	0.004	0.003	0.002	0.002
Pop.2	PI_514451	0.005	0.986	0.007	0.002		Pop.2	0.003	0.006	0.97	0.003	0.009	0.004	0.002	0.002	0.002
Pop.2	PI_514376	0.0044	0.9846	0.008	0.003		Pop.2	0.003	0.004	0.965	0.003	0.007	0.009	0.003	0.003	0.002
Pop.2	PI_514471	0.0074	0.9844	0.006	0.0022		Pop.2	0.002	0.015	0.956	0.003	0.006	0.003	0.012	0.002	0.001
Pop.2	PI_514341	0.008	0.983	0.004	0.005		Pop.2	0.009	0.006	0.956	0.003	0.005	0.004	0.008	0.006	0.003
Pop.2	PI_514463	0.004	0.987	0.003	0.006		Pop.2	0.003	0.004	0.953	0.006	0.002	0.003	0.01	0.002	0.018
Pop.2	PI_514434	0.004	0.9832	0.004	0.0088		Pop.2	0.004	0.004	0.95	0.005	0.005	0.003	0.004	0.022	0.003
Pop.2	PI_514424	0.007	0.9764	0.0046	0.012		Pop.2	0.006	0.007	0.934	0.004	0.004	0.003	0.02	0.016	0.007
Pop.2	PI_514361	0.029	0.9608	0.0082	0.002		Pop.2	0.01	0.032	0.922	0.002	0.006	0.006	0.019	0.002	0.002
Pop.2	PI_514460	0.011	0.981	0.005	0.003		Pop.2	0.015	0.006	0.921	0.004	0.003	0.005	0.042	0.002	0.002
Pop.2	PI_514461	0.014	0.967	0.004	0.015		Pop.2	0.015	0.007	0.899	0.006	0.004	0.003	0.003	0.002	0.061
Pop.2	PI_514342	0.004	0.9384	0.003	0.0546		Pop.2	0.005	0.003	0.845	0.001	0.002	0.003	0.015	0.12	0.006
Pop.2	PI_514412	0.008	0.9152	0.0486	0.0282		Pop.2	0.003	0.012	0.834	0.002	0.071	0.01	0.003	0.063	0.002
Pop.2	PI_514446	0.038	0.9108	0.017	0.0342		Pop.2	0.014	0.016	0.831	0.005	0.012	0.006	0.081	0.022	0.013
ADX	PI_514310	0.4133	0.5503	0.032	0.0044		ADX	0.134	0.245	0.557	0.003	0.022	0.018	0.013	0.005	0.002
Pop.3	PI_514456	0.008	0.002	0.984	0.006		Pop.3-Subpop.1	0.004	0.003	0.001	0.979	0.003	0.003	0.005	0.002	0.002
Pop.3	PI_514478	0.004	0.002	0.983	0.011		Pop.3-Subpop.1	0.003	0.004	0.001	0.97	0.005	0.007	0.003	0.005	0.002
Pop.3	PI_514457	0.0112	0.0118	0.974	0.003		Pop.3-Subpop.1	0.007	0.008	0.012	0.944	0.01	0.011	0.004	0.002	0.003
Pop.3	PI_514475	0.0224	0.005	0.8996	0.073		Pop.3-Subpop.1	0.013	0.014	0.004	0.927	0.004	0.005	0.006	0.023	0.003
Pop.3	PI_514473	0.005	0.1038	0.8872	0.004		Pop.3-Subpop.1	0.003	0.003	0.067	0.911	0.004	0.005	0.003	0.002	0.002
Pop.3	PI_514440	0.0044	0.003	0.9896	0.003		Pop.3-Subpop.2	0.003	0.003	0.002	0.002	0.981	0.004	0.002	0.002	0.002
Pop.3	PI_514452	0.003	0.002	0.993	0.002		Pop.3-Subpop.2	0.003	0.003	0.002	0.005	0.975	0.005	0.004	0.002	0.002
Pop.3	PI_514431	0.0124	0.002	0.9836	0.002		Pop.3-Subpop.2	0.014	0.004	0.002	0.004	0.966	0.004	0.002	0.002	0.002
Pop.3	PI_514435	0.003	0.003	0.992	0.002		Pop.3-Subpop.2	0.004	0.003	0.002	0.009	0.951	0.022	0.006	0.002	0.001
Pop.3	PI_514448	0.0076	0.002	0.9874	0.003		Pop.3-Subpop.2	0.004	0.006	0.002	0.003	0.951	0.027	0.002	0.003	0.002
Pop.3	PI_514395	0.0166	0.003	0.9734	0.007		Pop.3-Subpop.2	0.016	0.003	0.002	0.011	0.95	0.004	0.007	0.003	0.005
Pop.3	PI_514417	0.0216	0.027	0.9412	0.0102		Pop.3-Subpop.2	0.015	0.011	0.017	0.005	0.915	0.017	0.005	0.004	0.01
Pop.3	PI_514429	0.008	0.003	0.987	0.002		Pop.3-Subpop.2	0.018	0.035	0.003	0.005	0.898	0.035	0.003	0.002	0.002
Pop.3	PI_514436	0.0162	0.002	0.9788	0.003		Pop.3-Subpop.2	0.022	0.016	0.002	0.014	0.817	0.122	0.003	0.002	0.002
Pop.3	PI_514439	0.004	0.009	0.983	0.004		Pop.3-Subpop.2	0.006	0.003	0.004	0.005	0.808	0.164	0.003	0.004	0.002
Pop.3	PI_514454	0.0052	0.002	0.9908	0.002		Pop.3-Subpop.2	0.009	0.003	0.002	0.168	0.786	0.024	0.003	0.002	0.002
Pop.3	PI_514420	0.009	0.003	0.985	0.003		Pop.3-Subpop.2	0.011	0.014	0.002	0.012	0.744	0.204	0.008	0.002	0.003
Pop.3	PI_514347	0.008	0.002	0.986	0.004		Pop.3-Subpop.3	0.005	0.005	0.002	0.003	0.005	0.971	0.004	0.003	0.002
Pop.3	PI_514382	0.006	0.002	0.99	0.002		Pop.3-Subpop.3	0.006	0.004	0.001	0.003	0.014	0.967	0.002	0.002	0.001
Pop.3	PI_514355	0.0146	0.006	0.9774	0.002		Pop.3-Subpop.3	0.009	0.006	0.003	0.003	0.008	0.965	0.002	0.002	0.001
Pop.3	PI_514366	0.005	0.002	0.99	0.003		Pop.3-Subpop.3	0.004	0.004	0.002	0.003	0.018	0.962	0.002	0.003	0.002
Pop.3	PI_514353	0.003	0.002	0.992	0.003		Pop.3-Subpop.3	0.003	0.003	0.002	0.017	0.016	0.952	0.002	0.003	0.002
Pop.3	PI_514378	0.0196	0.004	0.9694	0.007		Pop.3-Subpop.3	0.011	0.008	0.003	0.006	0.005	0.952	0.004	0.011	0.002
Pop.3	PI_514349	0.0184	0.002	0.9766	0.003		Pop.3-Subpop.3	0.02	0.01	0.002	0.008	0.006	0.947	0.003	0.002	0.002
Pop.3	PI_514368	0.0082	0.003	0.9848	0.004		Pop.3-Subpop.3	0.009	0.01	0.003	0.006	0.019	0.943	0.004	0.003	0.004
Pop.3	PI_514380	0.004	0.0018	0.9912	0.003		Pop.3-Subpop.3	0.005	0.003	0.001	0.031	0.014	0.937	0.004	0.003	0.002
Pop.3	PI_514346	0.008	0.0414	0.9476	0.003		Pop.3-Subpop.3	0.004	0.006	0.012	0.027	0.008	0.933	0.006	0.002	0.002
Pop.3	PI_514383	0.0142	0.005	0.975	0.0058		Pop.3-Subpop.3	0.002	0.021	0.003	0.005	0.007	0.933	0.024	0.003	0.001
Pop.3	PI_514374	0.0174	0.0024	0.9672	0.013		Pop.3-Subpop.3	0.006	0.002	0.002	0.037	0.003	0.931	0.005	0.002	0.012
Pop.3	PI_514354	0.006	0.009	0.982	0.003		Pop.3-Subpop.3	0.01	0.005	0.01	0.012	0.026	0.928	0.004	0.003	0.002
Pop.3	PI_514387	0.0272	0.003	0.9656	0.0042		Pop.3-Subpop.3	0.017	0.007	0.003	0.039	0.005	0.888	0.036	0.002	0.002
Pop.3	PI_514352	0.009	0.002	0.9862	0.0028		Pop.3-Subpop.3	0.009	0.005	0.002	0.005	0.09	0.882	0.002	0.003	0.002
Pop.3	PI_514351	0.0064	0.0068	0.969	0.0178		Pop.3-Subpop.3	0.015	0.009	0.005	0.012	0.037	0.87	0.026	0.021	0.004
Pop.3	PI_514372	0.004	0.003	0.9614	0.0316		Pop.3-Subpop.3	0.003	0.004	0.002	0.007	0.019	0.858	0.058	0.046	0.003
Pop.3	PI_514363	0.0102	0.002	0.9838	0.004		Pop.3-Subpop.3	0.021	0.029	0.005	0.021	0.057	0.839	0.01	0.015	0.004
Pop.3	PI_514337	0.009	0.002	0.986	0.003		Pop.3-Subpop.3	0.016	0.01	0.002	0.035	0.108	0.82	0.004	0.004	0.003
Pop.3	PI_514381	0.0338	0.003	0.9612	0.002		Pop.3-Subpop.3	0.118	0.008	0.004	0.04	0.007	0.81	0.011	0.002	0.001
Pop.3	PI_514338	0.1052	0.004	0.8888	0.002		Pop.3-Subpop.3	0.097	0.045	0.004	0.014	0.052	0.771	0.013	0.002	0.002
Pop.3	PI_514356	0.014	0.002	0.982	0.002		Pop.3-Subpop.3	0.076	0.009	0.003	0.057	0.109	0.733	0.005	0.003	0.003
Pop.3	PI_514375	0.139	0.002	0.855	0.004		Pop.3-Subpop.3	0.089	0.09	0.002	0.007	0.071	0.73	0.002	0.006	0.002
Pop.3	PI_514344	0.006	0.1704	0.8206	0.003		Pop.3-Subpop.3	0.006	0.005	0.171	0.011	0.049	0.73	0.022	0.002	0.004
Pop.3	PI_514348	0.2406	0.002	0.7546	0.0028		ADX	0.008	0.253	0.003	0.003	0.024	0.699	0.004	0.002	0.005
Pop.3	PI_514345	0.0504	0.004	0.9426	0.003		ADX	0.006	0.047	0.003	0.457	0.004	0.476	0.003	0.002	0.002
Pop.3	PI_514336	0.006	0.002	0.99	0.002		ADX	0.008	0.006	0.002	0.066	0.441	0.47	0.003	0.003	0.002
Pop.3	PI_514444	0.1878	0.004	0.8052	0.003		ADX	0.104	0.241	0.003	0.006	0.268	0.37	0.003	0.003	0.002
Pop.3	PI_514388	0.2927	0.002	0.7023	0.003		ADX	0.448	0.073	0.002	0.03	0.196	0.236	0.007	0.005	0.002
Pop.3	PI_514414	0.1717	0.002	0.8239	0.0024		ADX	0.369	0.005	0.001	0.312	0.282	0.023	0.003	0.004	0.001
Pop.3	PI_514472	0.0142	0.1732	0.7856	0.027		ADX	0.042	0.016	0.007	0.009	0.216	0.018	0.687	0.002	0.003
Pop.3	PI_514350	0.029	0.002	0.765	0.204		ADX	0.069	0.012	0.002	0.005	0.397	0.096	0.411	0.006	0.002
Pop.3	PI_514469	0.005	0.003	0.9778	0.0142		ADX	0.007	0.009	0.002	0.697	0.01	0.262	0.006	0.002	0.006
Pop.3	PI_514371	0.1274	0.0248	0.8418	0.006		ADX	0.027	0.241	0.007	0.32	0.005	0.256	0.137	0.004	0.002
Pop.3	PI_514335	0.0534	0.002	0.9416	0.003		ADX	0.15	0.08	0.002	0.013	0.675	0.072	0.003	0.002	0.003
Pop.3	PI_514409	0.2415	0.002	0.7521	0.0044		ADX	0.134	0.145	0.002	0.011	0.671	0.022	0.003	0.008	0.004
Pop.3	PI_514390	0.0044	0.01	0.9818	0.0038		ADX	0.008	0.006	0.007	0.04	0.653	0.013	0.27	0.002	0.002
Pop.3	PI_514423	0.0666	0.003	0.8992	0.0312		ADX	0.121	0.16	0.002	0.007	0.543	0.115	0.004	0.009	0.039
Pop.3	PI_514428	0.0704	0.006	0.9117	0.012		ADX	0.269	0.014	0.003	0.267	0.399	0.017	0.013	0.009	0.008
ADX	PI_514312	0.3896	0.002	0.6054	0.003		ADX	0.494	0.006	0.002	0.018	0.438	0.035	0.002	0.002	0.002
ADX	PI_514418	0.0106	0.0308	0.6181	0.3405		ADX	0.012	0.012	0.019	0.127	0.11	0.088	0.529	0.096	0.007
ADX	PI_514291	0.3331	0.017	0.6423	0.0076		ADX	0.295	0.055	0.013	0.006	0.21	0.395	0.018	0.006	0.003
ADX	PI_514438	0.004	0.2855	0.4888	0.2217		ADX	0.003	0.002	0.254	0.006	0.532	0.003	0.005	0.186	0.009
ADX	PI_514333	0.1491	0.006	0.5598	0.2852		ADX	0.044	0.038	0.004	0.034	0.518	0.007	0.015	0.336	0.004
ADX	PI_514405	0.005	0.005	0.5332	0.4568		ADX	0.004	0.003	0.005	0.01	0.475	0.005	0.02	0.475	0.003
Pop.4	PI_514404	0.002	0.0358	0.004	0.9582		Pop.4-Subpop.1	0.002	0.002	0.004	0.006	0.002	0.002	0.969	0.002	0.011
Pop.4	PI_514367	0.004	0.002	0.006	0.988		Pop.4-Subpop.1	0.003	0.003	0.002	0.006	0.002	0.007	0.965	0.008	0.002
Pop.4	PI_514467	0.005	0.123	0.123	0.7491		Pop.4-Subpop.1	0.004	0.003	0.012	0.07	0.025	0.002	0.864	0.01	0.01
Pop.4	PI_514373	0.011	0.13	0.0318	0.8272		Pop.4-Subpop.1	0.006	0.005	0.044	0.009	0.021	0.01	0.853	0.006	0.046
Pop.4	PI_514280	0.0044	0.002	0.005	0.9886		Pop.4-Subpop.2	0.002	0.002	0.001	0.002	0.002	0.002	0.002	0.984	0.002
Pop.4	PI_514283	0.0044	0.001	0.0038	0.9908		Pop.4-Subpop.2	0.003	0.004	0.001	0.003	0.004	0.003	0.004	0.976	0.002
Pop.4	PI_514324	0.004	0.002	0.003	0.991		Pop.4-Subpop.2	0.003	0.005	0.001	0.002	0.002	0.003	0.003	0.976	0.003
Pop.4	PI_514287	0.003	0.003	0.006	0.988		Pop.4-Subpop.2	0.002	0.002	0.005	0.007	0.002	0.003	0.005	0.971	0.002
Pop.4	PI_514288	0.0024	0.001	0.002	0.9946		Pop.4-Subpop.2	0.003	0.003	0.001	0.002	0.002	0.002	0.005	0.935	0.048
Pop.4	PI_514279	0.0262	0.002	0.0812	0.8906		Pop.4-Subpop.2	0.011	0.011	0.002	0.008	0.016	0.037	0.033	0.861	0.022
Pop.4	PI_514458	0.0042	0.002	0.003	0.9908		Pop.4-Subpop.3	0.002	0.002	0.002	0.002	0.001	0.001	0.002	0.001	0.987
Pop.4	PI_514459	0.002	0.002	0.002	0.994		Pop.4-Subpop.3	0.002	0.001	0.002	0.002	0.002	0.001	0.002	0.001	0.987
Pop.4	PI_514419	0.002	0.005	0.003	0.99		Pop.4-Subpop.3	0.002	0.002	0.007	0.011	0.002	0.002	0.008	0.002	0.964
Pop.4	PI_514334	0.002	0.002	0.002	0.994		Pop.4-Subpop.3	0.006	0.004	0.002	0.004	0.004	0.004	0.042	0.008	0.926
Pop.4	PI_514464	0.005	0.0884	0.008	0.8986		Pop.4-Subpop.3	0.005	0.006	0.097	0.025	0.011	0.005	0.012	0.003	0.835
ADX	PI_514286	0.4817	0.002	0.02	0.4963		ADX	0.447	0.006	0.002	0.007	0.003	0.013	0.018	0.5	0.003
